# Supplementary material for: Research on the management of the system construction of National parks with China characteristics: Evidence from policy texts
Source: PLoS One. 2026 Mar 2;21(3):e0340874. doi: 10.1371/journal.pone.0340874 (PMC12952615; doi:10.1371/journal.pone.0340874)
Supplement: S6 Data — Based on this, we further conducted the word-frequency tallying and sorting. (TXT) [file pone.0340874.s006.txt]

Word: Frequency | Category/Theme
National Park: 560 | National Park
Construction: 224 | Planning and construction
Tiger and Leopard Park: 220 | National Park
Protection: 209 | Ecological protection and restoration
Management: 187 | Realistic problems
Establishment: 130 | Planning and construction
Management Agency: 122 | Organizational leadership
Giant Panda: 114 | Ecological field
Monitoring: 94 | Evaluation monitoring
Siberian Tiger: 81 | Ecological field
Amur Leopard: 81 | Ecological field
Ecological protection and restoration: 74 | Ecological protection and restoration
Regional Coordination: 73 | Realistic problems
Work: 72 | Actively cooperate   
Activities: 71 | Social field
Improvement: 70 |  Complete facilities  
Development: 67 | Improvement of people's livelihood and well-being 
Related: 67 | Realistic problems
People's Government: 63 | Government
Tropical Rainforest: 62 | Ecological field
Mechanism: 60 | Organizational leadership
Natural Resource Assets: 59 | Industrial transformation and upgrading
Ecosystem: 58 | Ecological field
Natural Resources: 58 | Industrial transformation and upgrading
Ecology: 56 | Ecological field
System: 54 | Institutional guaranteess
Wildlife: 54 | Ecological field
Country: 53 | Organizational leadership
Department: 53 | Government
Research: 52 | Research institutes
Encouragement: 52 | Realistic problems
Enhancement: 52 | Improvement of people's livelihood and well-being
Resources: 51 | Industrial transformation and upgrading
Habitat: 51 | Planning and construction
Formulation: 50 | Planning and construction
Support: 50 | Guidance
Framework: 49 | Realistic problems
Implementation: 47 | Planning and construction
Promotion: 44 | Planning and construction
Facilities: 43 | Complete facilities
Local: 43 | Community residents
Forest: 43 | Ecological field
Hainan Province: 43 | Government
Planning: 40 | Planning and construction
Restoration: 40 | Ecological protection and restoration
Equipment: 38 | Complete facilities
Construction: 38 | Planning and construction
Responsibilities: 37 | Realistic problems
According to Law: 36 | Laws and regulations
Unified: 36 | Realistic problems
Implementation (Carrying out): 36 | Actively cooperate
Safeguards: 36 | Institutional guaranteess
Projects: 36 | Planning and construction
Enterprises: 35 | Enterprises
Nature: 35 | Ecological field
Publicity: 35 | Publicity and guidance
Key/Focus: 35 | Pilot demonstration
Units: 35 | Organizational leadership
Responsibility: 35 | Realistic problems
Establishment & Improvement: 34 | Institutional guaranteess
Establishment of Agencies: 33 | Organizational leadership
Compensation: 33 | Ecological compensation
Finance: 33 | Financial support
Organization: 33 | Organizational leadership
Biodiversity: 33 | Ecological protection and restoration
Protected Natural Areas: 32 | Ecological protection and restoration
Integration: 32 | Realistic problems
Participation: 32 | Actively cooperate
Law Enforcement: 32 | Laws and regulations
Exploration: 31 | Effectiveness evaluation
Concession Operations: 31 | Industrial transformation and upgrading
Grassland: 31 | Ecological field
Ecological Environment: 31 | Ecological field
Patrolling: 31 | Actively cooperate
Provision: 30 | Actively cooperate
Services: 30 | Realizing the value of ecological products
Central (Government): 30 | Organizational leadership
Situation: 30 | Diagnosis
Platform: 30 | Complete facilities
Existing: 29 | Description
Methods: 29 | Realistic problems
Education: 29 | Research institutes
Location: 29 | Community residents
National/Public Ownership: 28 | The public
Guidance: 28 | Guidance
Infrastructure: 28 | Complete facilities
Cooperation: 28 | Actively cooperate
Siberian Tiger and Amur Leopard: 28 | Ecological field
Jointly (with): 27 | Actively cooperate
Strengthening: 27 | Effectiveness evaluation
Control: 27 | Realistic problems
Wetlands: 27 | Ecological field
Custody/Stewardship: 27 | Realistic problems
Natural Ecosystem: 26 | Ecological field
Implementation (Execution): 26 | Actively cooperate
System (as a whole): 26 | Realistic problems
Improvement (raising): 26 | Effectiveness evaluation
Relying on: 26 | Actively cooperate
Policies: 26 | Institutional guaranteess
Bases: 26 | Complete facilities
Wuyishan National Park: 26 | National Park
Establishment (Setting up): 25 | Planning and construction
Utilization: 25 | Green consumption
Reinforcement: 25 | Effectiveness evaluation
Industry: 25 | Ecological field
Expenditure: 25 | Ecological field
Community: 25 | Community residents
Capacity: 24 | Effectiveness evaluation
Nature Education: 24 | Publicity and guidance
Forestry: 24 | Ecological field
Field/Wild: 24 | Tailor measures to local conditions
Including: 23 | Realistic problems
Local Government: 23 | Government
Roads: 23 | Complete facilities
Fines: 23 | Institutional guaranteess
Function: 23 | Guidance
Foundation/Basis: 23 | Complete facilities
Science: 23 | Evaluation monitoring
Coordination: 23 | Realistic problems
Recovery: 23 | Ecological protection and restoration
Information: 23 | Description
Maintenance: 23 | Actively cooperate
Popular Science: 23 | Research institutes
Area: 22 | Description
Proper Execution: 22 | Recommendations
Rescue: 22 | Natural disaster prevention and control
Society: 21 | Social field
Protection Management: 21 | Realistic problems
Intensity/Effort: 21 | Description
Measures: 21 | Recommendations
Compilation: 21 | Planning and construction
Administration Bureau: 21 | Organizational leadership
Innovation: 21 | Research institutes
Surrounding Areas: 21 | Realistic problems
Fire Prevention: 21 | Natural disaster prevention and control
Improvement (of systems): 20 | Realistic problems
Scientific Research: 20 | Research institutes
Assessment: 20 | Evaluation monitoring
Imposition (of penalties): 20 | Laws and regulations
Visitors: 20 | The public
Undertaking: 20 | Realistic problems
Distribution: 20 | Planning and construction
Population: 20 | Ecological field
Ownership: 19 | Realistic problems
Pilot: 19 | Pilot demonstration
Authenticity: 19 | Ecological protection and restoration
Ensuring: 19 | Institutional guaranteess
Guidance (Direction): 19 | Guidance
Inclusion: 19 | Identification
Standardization: 19 | Institutional guaranteess
Production: 19 | Industrial transformation and upgrading
Funds: 19 | Financial support
Wild Fauna and Flora: 19 | Ecological field
Sky: 19 | Ecological field
Region: 18 | Community residents
Principle: 18 | Basic principle
Various Types: 18 | Description
Objective/Goal: 18 | Guidance
Evaluation monitoring: 18 | Oversight
Master Plan: 18 | Planning and construction
Authority (Administrative): 18 | Realistic problems
Environment: 18 | Ecological field
Evaluation/Appraisal: 18 | Evaluation monitoring
Regulations/Ordinances: 18 | Laws and regulations
Wild: 18 | Description
Emergency Response: 18 | Natural disaster prevention and control
Integration/Unification: 18 | Realistic problems
Core Protection Zone: 18 | Pilot demonstration
Animals: 18 | Ecological field
Prohibition: 17 | Institutional guaranteess
Life/Livelihood: 17 | Improvement of people's livelihood and well-being
Plan/Scheme: 17 | Planning and construction
Main Body/Entity: 17 | Identification
Fulfillment: 17 | Actively cooperate
Measures/Methods: 17 | Recommendations
Gateway Community: 17 | Planning and construction
Species: 17 | Ecological field
Early Warning: 17 | Evaluation monitoring
Southern Part: 17 | Description
Villages and Hamlets: 17 | Community residents
Brand: 17 | Industrial transformation and upgrading
Priority: 16 | Industrial transformation and upgrading
Our country :16 |  Description
Completeness: 16 | Improving quality and efficiency
Public: 16 | The public
Solution: 16 | Improving quality and efficiency
Comprehensive: 16 | Actively cooperate
Approval: 16 | Realistic problems
Regular: 16 | Realistic problems
Evaluation: 16 | Monitoring and Assessment
Fifty thousand yuan: 16 | Description
Ecological experience: 16 | Realizing the value of ecological products
Organization: 16 | Realistic problems
Volunteer: 16 | The public
State-owned: 16 | Realistic problems
National Forestry and Grassland Administration: 16 | Government
Diffusion: 16 | Specification
Violation: 15 | Laws and regulations
Government: 15 | Government
Evaluation monitoring: 15 | Evaluation monitoring
Development: 15 | Planning and construction
National park system: 15 | Political field
Central government: 15 | Organizational leadership
Responsible for: 15 | Realistic problems
Residents: 15 | Community residents
Premise: 15 | Tailor measures to local conditions
Given: 15 | Actively cooperate
Control: 15 | Specification
Sharing: 15 | Realizing the value of ecological products
Product: 15 | Realizing the value of ecological products
Optimization: 15 | Industrial transformation and upgrading
Forest industry: 15 | Community residents
Column: 15 | Publicity and guidance
Cultural field: 14 | Cultural field field
Long-term: 14 | Prediction
Acceptance: 14 | Actively cooperate
Ecological civilization: 14 | Guiding ideology
Boundary: 14 | Recognition
Cooperation: 14 | Actively cooperate
Operation: 14 | Actively cooperate
Field: 14 | Recognition
Social participation: 14 | The public
Park: 14 | Recognition
Network: 14 | Technological Support
Province: 14 | Organizational leadership
Promotion: 14 | Pilot demonstration
Report: 14 | Evaluation monitoring
Subsidy: 14 | Ecological compensation
Ecological corridor: 14 | Planning and construction
Joint: 14 | Realistic problems
Ministry of the Interior: 13 | Organizational leadership
Section 13 | Realistic problems
Overall protection: 13 | Improving quality and efficiency
Integration: 13 | Improving quality and efficiency
Speed up: 13 | Improve quality and efficiency
Social organization: 13 | NGO
Tourism: 13 | Industrial transformation and upgrading
Ten thousand yuan: 13 | Description
Destruction: 13 | Specification
Ecological compensation: 13 | Ecological compensation
Involving: 13 | Actively cooperate
Technology: 13 | Technological Support
Territory: 13 | Realistic problems
Owner: 13 | Realistic problems
Survey: 13 | Evaluation monitoring
Horseshoe-shaped: 13 | Description
Delegation: 12 | Realistic problems
Scientific research: 12 | Research institutes
The State Council: 12 | Organizational leadership
Representative: 12 | Pilot demonstration
Public services: 12 | Improvement of people's livelihood and well-being
Value: 12 | Realizing the value of ecological products
Unauthorized: 12 | Specification
Law: 12 | Laws and regulations
Level 12 | Improving quality and efficiency
Technology: 12 | Technological Support
Feature: 12 | Tailor measures to local conditions
Provincial level: 12 | Organizational leadership
Department of Finance: 12 | Financial support
Disease: 12 | Natural disaster prevention and control
Indigenous residents: 12 | Community residents
Rescue: 12 | Natural disaster prevention and control
Protection station: 12 | Complete facilities
Monitoring data: 12 | Evaluation monitoring
Personnel: 12 | The public
Change: 11 | Industrial transformation and upgrading
Park: 11 | National Park
Promotion: 11 | Guidance
Planning and construction: 11 | Planning and construction
Scale: 11 | Improving quality and efficiency
Reform: 11 | Industrial transformation and upgrading
Collection: 11 | Specification
Support: 11 | Actively cooperate
Rescue: 11 | Natural disaster prevention and control
Give: 11 | Actively cooperate
Administration: 11 | Government
Training: 11 | Publicity and guidance
Meets the criteria: 11 | Specification
Disaster prevention and mitigation: 11 | Natural disaster prevention and control
Space: 11 | Recognition
Quality: 11 | Improving quality and efficiency
Rare: 11 | Description
Township: 11 | Government
Redemption: 11 | Realistic problems
Conflict: 11 | Realistic problems
Positioning: 11 | Guidance
Concept: 11 | Guiding ideology
Tree farm: 11 | Industrial transformation and upgrading
Standard: 11 | Realistic problems
Ecological protection and restoration: 11 | Ecological protection and restoration
Forest right: 11 | Realistic problems
Natural recreation: 11 | Industrial transformation and upgrading
Eco-tourism: 10 | Industrial transformation and upgrading
Management system: 10 | Realistic problems
Local residents: 10 | Community residents
Laws and regulations: 10 | Laws and regulations
Environmental protection: 10 | Ecological protection and restoration
Exercise: 10 | Actively cooperate
Quantity: 10 | Description
Support: 10 | Actively cooperate
Department in charge: 10 | Organizational leadership
Pest: 10 | Specification
Woodland: 10 | Industrial transformation and upgrading
Scientific research monitoring: 10 | Evaluation monitoring
Identification : 10 | Identification
International: 10 | Showcasing the responsibility of great powers
Space planning: 10 | Planning and construction
Project: 10 | Planning and construction
River: 10 | Ecological field
Data: 10 | Evaluation monitoring
Impact: 10 | Diagnosis
Show: 10 | Pilot demonstration
Traffic: 10 | Complete facilities
Check: 10 | Evaluation monitoring
Collaboration: 10 | Realistic problems
Carbon sink: 10 | Showcasing the responsibility of great powers
Monitoring system: 10 | Evaluation monitoring
Cross-border: 10 | Realistic problems
Land Use: 9 | Realistic problems
Original: 9 | Description
Save: 9 | Description
Business: 9 | Ecological field
Addition: 9 | Improving quality and efficiency
Announcement: 9 | Evaluation monitoring
Direct exercise: 9 | Actively cooperate
Link: 9 | Realistic problems
Clear: 9 | Realistic problems
Rational Utilization: 9 | Green consumption
Nationwide: 9 | The public
Nature Reserve: 9 | Community residents
System: 9 | Institutional guarantees
Registration of title: 9 | Realistic problems
Fund use: 9 | Industrial transformation and upgrading
Natural Landscape: 9 | Ecological field
Leasing: 9 | Improving quality and efficiency
Ecological protection and restoration compensation mechanism: 9 | Ecological compensation
Transfer payment: 9 | Financial support
Order: 9 | Laws and regulations
Humanistic resources: 9 | Cultural field
Basin: 9 | Ecological field
Harvesting: 9 | Specification
Community Co-construction: 9 | Actively Cooperate
Asset: 9 | Ecological field
Arrangement: 9 | Planning and construction
Major: 9 | Personnel training
Experience: 9 | Green consumption
Co-construction: 9 | Realistic problems
Total area: 9 | Description
Control area: 9 | Specification
Public welfare forest: 9 | Ecological field
According to the regulations: 9 | Specification
Forest and Grassland: 9 | Ecological field
Layout: 9 | Planning and construction
Laoyeling: 9 | Description
Km: 9 | Description
Ten thousand hectares: 9 | Description
Coniferous and broad-leaved mixed forest: 9 | Ecological field
Habitats: 9 | Complete facilities
Transformation: 9 | Industrial transformation and upgrading
National Highway: 9 | Complete facilities
Human and animal: 9 | Description
Core: 9 | Realistic problems
Land Use: 9 | Realistic problems
Demand: 9 | Green consumption
Equipped: 9 | Complete facilities
Planting: 9 | Specification
Division: 8 | Planning and construction
Function: 8 | Improve quality and efficiency
Provincial government: 8 | Organizational leadership
Party Central Committee: 8 | Organizational leadership
Type: 8 | Description
Harmonious coexistence between man and nature: 8 | Environmental justice
Further: 8 | Industrial transformation and upgrading
Diversification: 8 | Tailor measures to local conditions
Enhancement: 8 | Industrial transformation and upgrading
Responsibility: 8 | Realistic problems
Form: 8 | Improving quality and efficiency
Public:8 | Evaluation monitoring
Combination:8| Realistic problems
Special Planning: 8| Planning and construction
Key protection: 8| Tailor measures to local conditions
Replacement: 8| Improving quality and efficiency
Construction Project: 8| Planning and construction
National relevant departments: 8| Organizational leadership
Germplasm: 8| Improving quality and efficiency
Adjustment: 8| Industrial transformation and upgrading
Ecological management and protection: 8 | Ecological protection and restoration
Prevention and Control: 8| Natural disaster prevention and control
Endangered: 8| Natural disaster prevention and control
Green :8| Green consumption
Green development: 8| Industrial transformation and upgrading
Drive: 8| Realistic problems
Sustainability: 8| Improving quality and efficiency
Natural forest: 8 | Ecological field
Collective: 8 | Community residents
Forge: 8 | Planning and construction
Coordinated arrangement: 8 | Coordinated management
Release: 8 | Evaluation monitoring
Forestry Bureau: 8 | Organizational leadership
AgriCultural field: 8 | Economic field
Epidemic Source: 8 | Natural disaster prevention and control
Prevention and Control: 8 | Natural disaster prevention and control and Control
Cultivation: 8 | Personnel training
Business: 8 | Actively cooperate
Northeast Tiger and Leopard National Park Administration Bureau: 8 | Organizational leadership
Stability: 8 | Specification
Forest and grass: 8 | Ecological field
Tiger and Leopard: 8 | Ecological field
Supplement: 8 | Complete facilities
Wild population: 8 | Ecological field
Collaboration: 8 | Realistic problems
This law:7 | Laws and regulations
Ecological protection and restoration area: 7 |  Ecological conservation and restoration
Damage:7 | Specification
Delineation: 7 | Planning and construction
Recreation: 7 | Industrial transformation and upgrading
Strict protection: 7 | Specification
History: 7 | Cultural field
Keep a foothold: 7 | Guidance
Reform: 7 | Industrial transformation and upgrading
National park ecological protection and restoration: 7 | Ecological protection and restoration
Public welfare attribute: 7 | NGO
Purpose: 7 | Guidance
Intergenerational inheritance: 7 | Realistic problems
Category: 7 | Planning and construction
Collective ownership: 7 | Realistic problems
Social Evaluation monitoring mechanism: 7 | Evaluation monitoring
Organizational leadership:7 | Organizational leadership
System restoration: 7 | Ecological protection and restoration
Completed: 7 | Planning and construction
Authorization: 7 | Realistic problems
Ownership: 7 | Realistic problems
Reasonable division: 7 | Planning and construction
Economy: 7 | Economic field
Financial investment: 7 | Financial support
Guarantee mechanism: 7 | Institutional guarantees
Natural restoration: 7 | Ecological protection and restoration
Mining rights: 7 | Realistic problems
Leadership: 7 | Organizational leadership
Compensation funds: 7 | Ecological compensation
Procedure: 7 | Specification
Cleaning: 7 | Realistic problems
Circumstances of aggravation: 7 | Laws and regulations
Emergency plan: 7 | Natural disaster prevention and control
Intrusion: 7 | Specification
Management work: 7 | Realistic problems
Improvement of people's livelihood: 7 | Improvement of people's well-being 
Collect: 7 | Cooperate actively
Central Finance: 7 | Financial support
Governance: 7 | Realistic problems
Natural Ecology: 7 |  Ecological field
Channel: 7 | Complete facilities
Reproduction: 7 | Ecological field
Transformation: 7 | Industrial transformation and upgrading
Mission: 7 | Publicity and guidance
Accommodation: 7 | Complete facilities
Complete: 7 | Complete facilities
Forest area: 7 | Community residents
Monitor: 7 | Supervise
Model: 7 | Improving quality and efficiency
Effectiveness: 7 | Evaluation monitoring
Human activities: 7 | Social field
Building: 7 | Complete facilities
Rural: 7 | Community residents
Fully leverage: 7 | Actively cooperate
Conform to: 7 | Specification
National Park Service: 7 | Political field
Two provinces: 7 | Realistic problems
Square Kilometers: 7 | Description
Flagship species: 7 | Description
Housing: 7 | Complete facilities
Fixed: 7 | Realistic problems
Bureau: 7 | Government
Configuration: 7  | basic improvements
Drone: 7 | Technological Support
Green construction: 7 | Complete facilities
Research and development: 7 | Technological Support
Subject: 7 | Tailor measures to local conditions
Large-scale: 7 | Improving quality and efficiency
Natural Disasters: 7 | Natural disaster prevention and control
Area: 7 | Community residents
Flag: 7 | Identification
Shaanxi Province: 7 | Government
Gansu Province: 7 | Government
National Park Plan: 6 | Suggestions
Former term: 6 | Suggestions
Competent authority: 6 | Organizational leadership
National Nature Park: 6 | National Park
License: 6 | Specification
Carry out: 6 | Cooperate actively
Special: 6 | Pilot demonstration
Water resources: 6 | Ecological field
National Representativeness: 6 | Pilot demonstration
Spirit: 6 | Cultural field
Integrity protection: 6 | Ecological protection and restoration
Local government: 6 | Government
Agency exercise: 6 | Realistic problems
Decision-making and Deployment: 6 | Institutional guarantees
Unified, standardized, and efficient: 6 | Improving quality and efficiency
Process: 6 | Actively cooperate
National Park Concept: 6 | Guiding ideology
Demonstration: 6 | Pilot demonstration
Service Function: 6 | Realizing the value of ecological products
Mountains, rivers, forests, fields, lakes, and grasslands: 6 | Realizing the value of ecological products
Comprehensive treatment: 6 | Realistic problems
Modernization: 6 | Improving quality and efficiency
Image: 6 | Promotion and Guidance
Jurisdiction: 6 | Government
Social management: 6 | Realistic problems
Market Evaluation monitoring: 6 | Oversight
The public: 6 | The public
Mineral Resources: 6 | Industrial Transformation and Upgrading
Regulation: 6 | Laws and regulations
Cultivation: 6 | Personnel training
Management Committee: 6 | Realistic problems
Protection and Management Station: 6 | Complete facilities
Water conservancy: 6 | Complete facilities
Publicity and Education: 6 | Publicity and guidance
Guarantee system: 6 | System guarantee
Reward: 6 | Realistic problems
Moderation: 6 | Improving quality and efficiency
Recreation experience: 6 | Industrial transformation and upgrading
Adopt: 6 | Industrial transformation and upgrading
Input: 6 | Industrial transformation and upgrading
Strength: 6 | Description
Technological support: 6 | Technological support
Achievement: 6 | Research institutes
Domestic and Foreign: 6 | Realistic problems
Ecological relocation: 6 | Ecological relocation
Ecological product value: 6 | Realizing the value of ecological products
Interference: 6 | Specification
Vegetation: 6 | Ecological field
Orderly: 6 | Specification
Population quantity: 6 | Description
Condition: 6 | Specification
Public welfare: 6 | NGO
Property rights: 6 | Realistic problems
Compensation: 6 | Ecological compensation
Performance Management: 6 | Evaluation monitoring
Performance evaluation: 6 | Evaluation monitoring
Exit: 6 | Ecological relocation
Selection: 6 | Tailor measures to local conditions
Node: 6 | Realistic problems
Traversal: 6 | Specification
Medical: 6 | Complete facilities
Establishment: 6 | Planning and construction
Special Funds: 6 | Financial support
Wuyi City: 6 | Government 
Implementation Plan: 6 | Planning and construction
Community residents: 6 | Community residents
New: 6 | Planning and construction
High quality: 6 | Improve quality and efficiency
Financial Funds: 6 | Financial support
Procurement: 6 | Green consumption
Harmful: 6 | Specification
Biological control: 6 | Natural disaster prevention and control
Incident: 6 | Specification
Swamp: 6 | Ecological field
Korean Pine: 6 | Ecological field
Dalongling: 6 | Description
Harba Ridge: 6 | Description
Wang Qing: 6 | Description
Hunchun City: 6 | Government
System pilot: 6 | Pilot demonstration
Breeding: 6 | Ecological protection and restoration
Border: 6 | Tailor measures to local conditions
Demonstration: 6 | Pilot demonstration
Archives: 6 | Realistic problems
Isolation belt: 6 | Realistic problems
Selected: 5 | Realistic problems
Executive Yuan: 5 | Government
Special Scenic Area: 5 | Pilot demonstration
Management Office: 5 | Government
Plan: 5 | Planning and construction
Conform to national standards: 5 | Realistic problems
Vehicle: 5 | Specification
Demolition: 5 | Specification
Fish: 5 | Ecological field
Change: 5 | Industrial transformation and upgrading
External: 5 | Specification
System reform: 5 | Realistic problems
Function orientation: 5 | Guidance
Overall layout: 5 | Planning and construction
Establishment: 5 | Pilot demonstration
Ecological protection and restoration red line: 5 | Technological support
Universal sharing: 5 | Realizing the value of ecological products
Support Level: 5 | Description
Connotation: 5 | Description
Correct: 5 | Diagnosis
Make a clear distinction: 5 | Recognition
Collaborative management mechanism: 5 | Realistic problems
Collective land: 5 | Realistic problems
Overall: 5 | Coordinated Management
Steadily advancing: 5 | Improving quality and efficiency
Effective protection: 5 | Ecological protection and restoration
Unique: 5 | Pilot demonstration
Ecological space: 5 | Realistic problems
Between: 5 | Realistic problems
Right to Know: 5 | Realistic problems
Evaluation monitoring right: 5 | Evaluation monitoring
Fund guarantee system: 5 | Financial support
Management system: 5 | System guarantee
Non-conformity: 5 | Specification
Request: 5 | Realistic problems
Coordination: 5 | Realistic problems
Key ecological functional zones: 5 | Tailor measures to local conditions
Evaluation monitoring and Management: 5 | Evaluation monitoring
Technical Regulation: 5 | Specification
Major Issue: 5 | Realistic Issues
Integrated law enforcement agencies: 5 | Government
Ecological caretaker: 5 | Community residents
Relocation: 5 | Ecological relocation
Organism:5 | Ecological field
Regulation implementation: 5 | Actively cooperate
All sectors of society: 5 | The public
Informatization: 5 | Technological Support
Required: 5 | Recognition
Water conservation: 5 | Realizing the value of ecological products
Ecological monitoring: 5 | Evaluation monitoring
Forest: 5 | Ecological field
Diversity:5 | Ecological protection and restoration
Protect wild plants: 5 | Ecological protection and restoration
Water system: 5 | Ecological field
Income: 5 | Improvement of people's livelihood and well-being
Staff: 5 | Government
Management system: 5 | Realistic problems
Assist: 5 | Realistic problems
Dynamic: 5 | Evaluation monitoring
Standardization: 5 | Guidance
Community Development: 5 | Improvement of people's livelihood and well-being 
Cultural heritage: 5 | Cultural field
Status: 5 | Description
Protection Object: 5 | Ecological Protection and Restoration
Regulatory Effectiveness: 5 | Oversight
Employment: 5 | Improvement of people's livelihood and well-being
Damage compensation: 5 | Ecological compensation
Construction: 5 | Planning and construction
Attract: 5 | Realistic problems
Consciousness: 5 | Actively cooperate
Cooperation and Exchange: 5 | Realistic problems
Impact: 5 | Enhancing Quality and Boosting Efficiency
Human: 5 | Social field
Environmental Education: 5 | Research institutes
Key: 5 | Pilot demonstration
Ecological priority: 5 | Pilot demonstration
Economic Development: 5 | Economic field
Excavation: 5 | Reduction
Commercial forest: 5 | Economic
Opinion: 5 | Realistic problems
Multiple: 5 | Realistic problems
Genetic resources: 5 | Ecological protection and restoration
Potential: 5 | Improving quality and efficiency
Ecological civilization thought: 5 | Guiding ideology
Make: 5 | Actively cooperate
Multi-party participation: 5 | Realistic problems
Connectivity: 5 | Realistic problems
State-owned forest farm: 5 | Realistic problems
Update: 5 |  Industrial Transformation and Upgrading
Pollution:5 | Specification
Social capital: 5 | Financial support
Design: 5 | Planning and construction
Operational mechanism: 5 | Realistic problems
Means: 5 | Realistic problems
Research Institutions: 5 | Research Institutions
Guangze County: 5 | Government
Artificial commercial forest: 5 | Economic
Improvement: 5 | Improvement of living environment
Continuous: 5 | Tailor measures to local conditions
Budget: 5 | Financial support
Grassroots: 5 | Government
Right: 5 | Realistic problems
Popular science propaganda and education: 5 | Propaganda and guidance
Ecological value: 5 | Realizing the value of ecological products
Rights and Interests: 5 | Realistic problems
Damage compensation: 5 | Laws and regulations
Jilin Province: 5 | Government
Changbai Mountain: 5 | Ecological field
Temperate: 5 | Ecological field
Meadow:5 | Ecological field
Northeast: 5 | Ecological field
Korean pine broadleaf mixed forest: 5 | Ecological field
Sika Deer: 5 | Ecological field
Socio-economic: 5 | Economic field
Field Department: 5 | Ecological field
Wangqing County: 5 | Government
Dongning City: 5 | Government
Maintenance: 5 | Complete facilities
Deployment: 5 | Planning and construction
Video: 5 | Publicity and guidance
Image: 5 | Promotion and Guidance
Real-time: 5 | Actively cooperate
Zhang Guangcai Ridge: 5  | Ecological field
Through: 5 | Realistic problems
Inn: 5 | Complete facilities
Eco-camp: 5 | Complete facilities
Observation Station: 5 | Complete facilities
Checkpoint: 5 | Complete facilities
Predator: 5 | Ecological field
Quality improvement: 5 | Quality and efficiency improvement
Efficiency Boost: 5 | Quality Improvement and Efficiency Boost
Service facilities: 5 | Complete facilities
Equipment: 5 | Complete facilities
Damage: 5 | Specification
Warning: 5 | Specification
Individual: 5 | Tailor measures to local conditions
Integration: 5 | Realistic problems
Within the region: 5 | Tailor measures to local conditions
Construction: 5 | Specification
Deliberation: 4 | Realistic problems
Approval: 4 | Realistic problems
National Park Service: 4 | Politics
Historical Site Preservation Area: 4 | Cultural field
Historical site: 4 | Cultural field
Report to: 4 | Realistic problems
Item 1 |  4 | Laws and regulations
Penalty: 4 | Specification
Implementation: 4 | Actively cooperate
Control: 4 | Realistic problems
Human: 4 | Specification
Introduction: 4 | Technological Support
Labor: 4 | Personnel training
Agree: 4 | Realistic problems
Restore to original state: 4 | Ecological protection and restoration
Space layout: 4 | Planning and construction
Reasonable demarcation: 4 | Planning and construction
Scientific protection: 4 | Improving quality and efficiency
Meaning: 4 | Environmental justice
State-owned: 4 | Realistic problems
Joint participation: 4 | Actively cooperate
Water flow: 4 | Ecological field
Division of authority: 4 | Realistic problems
Management Objective: 4 | Realistic problems
Ecological migration relocation: 4 | Ecological relocation
Around the national park: 4 | Coordinated management
Guiding ideology: 4 | Guiding ideology
Fully implement: 4 | Basic principle
Deep Implementation: 4 | Basic principle
General Secretary: 4 | Guiding ideology
Series: 4 | Realistic problems
Coordinated promotion: 4 | Realistic problems
New Development Concept: 4 | Guiding ideology
Strengthening Evaluation monitoring and management: 4 | Evaluation monitoring
Ecological protection and restoration: 4 | Realistic problems
Representativeness: 4 | Pilot demonstration
Function: 4 | Realistic problems
Establishment: 4 | Facilities are well-equipped
Comprehensive law enforcement | Laws and regulations
Registration:4 | Realistic problems
Comprehensive coordination: 4 | Realistic problems
Third Party: 4 | Realistic problems
Scientific Assessment: 4 | Evaluation monitoring
Reporting system: 4 | System guarantee
Efficiency: 4 | Improving quality and efficiency
Management mechanism: 4 | Realistic problems
Non-governmental organization: 4 | NGO
Transparent:4 | Realistic problems
Feature: 4 | Pilot demonstration
Cadre: 4 | Politics
Supporting facilities: 4 | Complete facilities
Compensation system: 4 | Ecological compensation
Fund compensation: 4 | Ecological compensation
Ecological Management Public Welfare Position: 4 | Realistic problems
Expert and Scholar: 4 | Research Institute
Special Item: 4 | Pilot demonstration
Join forces: 4 | Realistic problems
Visitor management: 4 | Coordination and management
Direction: 4 | Guidance
National Park Cultural field: 4 | Cultural field
Introduce: 4 | System guarantee
Analysis: 4 | Diagnosis
Land space use control: 4 | Specification
Public Signs: 4 | Identification
Recognition system: 4 | Recognition
Deadline for correction: 4 | Industrial transformation and upgrading
Business activities: 4 | Economic field
Filming: 4 | Publicity and guidance
Audit: 4 | Evaluation monitoring
Traditional Cultural field: 4 | Cultural field
Ecological niche: 4 | Realistic problems
Ecological compensation mechanism: 4 | Ecological compensation
Position: 4 | Actively cooperate
Tradition: 4 | Local Knowledge Inheritance
Scientific and reasonable: 4 | Improving quality and efficiency
Line: 4 | Planning and construction
Emergency: 4 | Natural disaster prevention and control
Initiative:4 | Actively cooperate
Temporary: 4 | Realistic problems
Scientific research cooperation: 4 | Research institutes
Scientific research institutions: 4 | Research institutes
Advantage: 4 | Realistic problems
Management Level: 4 | Realistic problems
Popularity: 4 | Coordinated Management
Violation: 4 | Specification
Tropical: 4 | Description
Global: 4 | The Showcasing the responsibility of great powers
The masses: 4 | The public
Reduction: 4 | Suggestions
China: 4 | Politics
Effective control: 4 | Specification
Water source: 4 | Tailor measures to local conditions
Investment: 4 | Economic field
Total: 4 | Description
Opening-up: 4 | Industrial transformation and upgrading
Landform: 4 | Description
New Era: 4 | National Strategy
China characteristics: 4 | National Strategy
Co-management: 4 | Realistic problems
Damage: 4 | Specification
Habitat: 4 | Identification
Reduce: 4 | Suggestion
Population: 4 | Social field
Overall: 4 | Coordinated Management
Renovation: 4 | Realistic problems
Easement: 4 | Coordinated Management
Tree species: 4 | Ecological field
Water quality: 4 | Improvement and efficiency enhancement
Enjoyment: 4 | Realizing the value of ecological products
Water supply: 4 | Complete facilities
Communication: 4 | Realistic problems
Academic Exchange: 4 | Research institutes
New media: 4 | Technological support
Mountain rights: 4 | Realistic problems
Ownership: 4 | Coordinated Management
Shaowu City: 4 | Government
Trial: 4 | Pilot demonstration
Local government: 4 | Government
Year-end: 4 | Prediction
Actively: 4 | Cooperate
Division of labor: 4 | Actively cooperate
Directive: 4 | Actively cooperate
Selection and Recruitment: 4 | Realistic problems
In place: 4 | Improve quality and efficiency
Positivity: 4 | Realistic problems
Create: 4 | Planning and construction
System governance: 4 | Coordinated management
Delimitation: 4 | Recognition
Inventory: 4 | Identification
Standard system: 4 | Identification
Purchase: 4 | Industrial transformation and upgrading
Public welfare: 4 | NGO
Damage: 4 | Specification
Suifenhe: 4 | Ecological field
Shrub: 4 | Ecological field
Yew: 4 | Ecological field
Forest resources: 4 | Industrial transformation and upgrading
Level 2: 4 | Realistic problems
Red Deer:4 | Ecological field
Wild boar: 4 | Ecological field
Distribution area: 4 | Realistic problems
Wild plants:4 | Ecological field
Cattle:4 | Ecological field
Suiyang: 4 | Government
Upgrade: 4 | Industrial transformation and upgrading
World: 4 | Showcasing the responsibility of great powers
Collective artificial commercial forest: 4 | Economic
One household, one job: 4 | Ecological compensation
Full coverage: 4 | Realistic problems
Suitability: 4 | Tailor measures to local conditions
Cultural Value: 4 | Cultural field
Free-range: 4 | Industrial transformation and upgrading
Research Center: 4 | Complete facilities
Landscape: 4 | Improvement of living environment
Remote Sensing: 4 | Technological Support
Site: 4 | Facilities are well-equipped
Sample plot: 4 | Pilot demonstration
Festival: 4 | Cultural field
Boutique route: 4 | Planning and construction
Association: 4 | Realistic problems
Cultural and Creative: 4 | Cultural field
Special Topic Research: 4 | Research institutes
Co-governance: 4 | Realistic problems
Demonstration Village: 4 | Pilot demonstration
Boundary marker: 4 | Identification
Boundary marker: 4 | Identification
Fence: 4 | Recognition
Risk: 4 | Natural disaster prevention and control
Change: 4 | Industrial transformation and upgrading
Database: 4 | Description
Communication: 4 | Realistic problems
Shaping: 4 | Planning and construction
Employee: 4 | Enterprise
Location: 4 | Facilities are well-equipped
AquaCultural field: 4 | Industrial transformation and upgrading
Sichuan: 4 | Government
Consultation: 4 | Realistic problems
National Park Authority: 3 | Government
Sufficient: 3 | Realistic problems
Career: 3 | Politics
General Control Area: 3 | Realistic problems
Recreation area: 3 | Industrial transformation and upgrading
Construction: 3 | Planning and construction
Approval: 3 | Realistic problems
National Park Service Permit: 3 | Realistic problems
Small scale: 3 | Description
Operation and Management: 3 | Realistic problems
Expropriation: 3 | Ecological compensation
Measurement: 3 | Evaluation monitoring
Renovation: 3 | Facilities are well-equipped
Waters: 3 | Ecological field
Site: 3 | Cultural field
Identify: 3 | Identify
Crops: 3 | Industrial transformation and upgrading
Land Use: 3 | Industrial Transformation and Upgrading
User: 3 | Realistic problems
Natural: 3 | Ecological
Compensation: 3 | Laws and regulations
Obligation: 3 | Realistic problems
Leading: 3 | Pilot demonstration
Party: 3 | Politics
Put forward: 3 | Suggestions
Strategy: 3 | National Strategy
Level: 3 | Pilot demonstration
Natural Heritage: 3 | Cultural field
Items: 3 | Realistic problems
Differentiated protection management: 3 | Realistic problems
Community coordination: 3 | Realistic problems
Approval: 3 | Realistic problems
Self-management: 3 | Realistic problems
Reference: 3 | Pilot demonstration
Five-in-One: 3 | Realistic problems
Implementation: 3 | Actively cooperate
Strictly abide by: 3 | Specification
Strengthen legal protection: 3 | Laws and regulations
Overall: 3 | Realistic problems
Systematic: 3 | Coordinated Management
Inherent Law: 3 | Tailor measures to local conditions
Innovation system: 3 | System guarantee
Position: 3 | Tailor measures to local conditions
Country-led: 3 | Organizational leadership
Long-term mechanism: 3 | Institutional guarantees
Social force: 3 | The public
Ecological security: 3 | Ecological protection and restoration
Future generations: 3 | Social field
Leave: 3 | Environmental justice
Public Welfare: 3 | Charitable Organization
Geopark: 3 | National Park
Forest Park: 3 | National Park
Recommendation: 3 | Promotion
Surrounding community relations: 3 | Coordinated management
Independence: 3 | Ecological field
Unit: 3 | Ecological field
Mountain Ridge: 3 | Ecological field
Wasteland: 3 | Ecological field
mudflat: 3 | Ecological field
Local authority: 3 | Realistic problems
Subject clear: 3 | Realistic problems
Responsibility Clarity: 3 | Realistic problems
Mutual cooperation: 3 | Realistic problems
Space use control: 3 | Coordinated management
Monitoring Indicator System: 3 | Evaluation monitoring
Evaluation system: 3 | System guarantee
Equity protection mechanism: 3 | Institutional guarantees
Multi-channel: 3 | Coordinated management
Revenue and expenditure management separately: 3 | Realistic problems
Ecosystem restoration: 3 | Ecological protection and restoration
"Do not harm the ecosystem: 3 | Specification"
Industrial and mining enterprises: 3 | Enterprise
Exit mechanism: 3 | Institutional guarantees
Specification protection: 3 | Institutional guarantees
Responsibility investigation system: 3 | System guarantee
Crack down severely: 3 | Laws and regulations
Violation: 3 | Laws and regulations
Outgoing audit: 3 | Evaluation monitoring
Community co-management mechanism: 3 | Realistic problems
Arable land: 3 | Industrial transformation and upgrading
Benefited area: 3 | Realizing the value of ecological products
Fund allocation: 3 | Improvement of people's livelihood and welfare
Hosting: 3 | Actively cooperate
Refine task division: 3 | Actively cooperate
Biodiversity monitoring: 3 | Evaluation monitoring
Communication: 3 | Publicity and guidance
Timing: 3 | Tailor measures to local conditions
Yellow River: 3 | Ecological field
Lancang River: 3 | Ecological field
Grass-livestock balance: 3 | Industrial transformation and upgrading
Core conservation area: 3 | Pilot demonstration
Animal husbandry: 3 | Industrial transformation and upgrading
Boundary marker: 3 | Identification
Designation: 3 | Guidance
Five thousand yuan: 3 | Description
Administrative regulations: 3 | Laws and regulations
Set up: 3 | Complete facilities
Transportation: 3 | Improvement of people's livelihood and welfare
Stop: 3 | Specification
Grassland: 3 | Ecological field
Technical Standard: 3 | Identification
Personnel training:3 | Personnel training
Item: 3 | Description
Aquatic: 3 | Ecological field
Mining: 3 | Specification
Reclamation: 3 | Specification
Soil borrowing: 3 | Specification
Status: 3 | Description
Energy: 3 | Industrial transformation and upgrading
Specimen: 3 | Specification
Fund: 3 | Industrial transformation and upgrading
Disciplinary action according to law: 3 | Laws and regulations
Protection Priority: 3 | Pilot demonstration
Improving people's livelihood: 3 | Improvement of people's well-being |
Television: 3 | Propaganda and Guidance
Village: 3 | Community residents
Economy: 3 | Economic field
Protected Area: 3 | Community residents
National level: 3 | Identification
County: 3 | Politics
Employment: 3 | Improving quality and efficiency
Social Evaluation monitoring: 3 | Evaluation monitoring
Approval: 3 | Realistic problems
Soil erosion: 3 | Specification
Planning and Compilation:3 | Planning and construction
Orderly Exit: 3 | Coordinated Management
Avoidance: 3 | Specification
Railway: 3 | Complete facilities
Highway: 3 | Complete facilities
Electricity: 3 | Complete facilities
Communication: 3 | Complete facilities
Environmental protection: 3 | Ecological protection and restoration
Public service facilities: 3 | Complete facilities
Residential area: 3 | Community residents
Strict implementation: 3 | Actively cooperate
Infrastructure: 3 | Planning and construction
Intelligentization: 3 | Technological Support
Smart National Park: 3 | Technological Support
Relationship: 3 | Realistic problems
Balance Sheet: 3 | Oversight
Location: 3 | Well-equipped
Homework: 3 | Actively cooperate
Animals and plants: 3 | Ecological field
Assistant: 3 | Realistic problems
County level: 3 | Recognition
Volunteer Service: 3 | Charitable Organization
Colleges and universities: 3 | Research institutes
Planning and Design: 3 | Research institutes
Report: 3 | Evaluation monitoring
Complaint: 3 | Evaluation monitoring
Legal responsibility: 3 | Laws and regulations
Scenario: 3 | Description
Ten thousand yuan: 3 | Description
Green ecological barrier: 3 | Ecological protection and restoration
Save: 3 | Ecological Protection and Restoration
Green hills and clear waters: 3 | Ecological protection and restoration"
Implementation path: 3 | Improving quality and efficiency
Water: 3 | Ecological field
Ecological relocation residents: 3 | Ecological relocation
Community: 3 | Community residents
Mountainous area: 3 | Ecological field
Efficiency: 3 | Enhancing Quality and Boosting Efficiency
Universities and colleges: 3 | Research institutes
Contradiction: 3 | Realistic problems
Socialist ideology: 3 | Guiding ideology
Ecological resources: 3 | Industrial transformation and upgrading
Green Industry: 3 | Improving quality and efficiency
Focus: 3 | Pilot demonstration
Marketization: 3 | Industrial transformation and upgrading
Quality: 3 | Pilot demonstration
Multi-level: 3 | Tailor measures to local conditions
Plantation: 3 | Ecological
Structure: 3 | Improving quality and efficiency
Around: 3 | Actively cooperate
Retain: 3 | Tailor measures to local conditions
Villager: 3 | Community residents
Donation: 3 | Charitable Organization
Cross: 3 | Realistic problems
Administrative region: 3 | Politics
Relocation: 3 | Ecological relocation
Communication: 3 | Complete facilities
Ecological benefits: 3 | Realizing the value of ecological products
Health and Wellness: 3 | Realizing the value of ecological products
Observation: 3 | Industrial transformation and upgrading
Awareness: 3 | Publicity and guidance
Village: 3 | Community residents
In the park: 3 | Community residents
Within the budget: 3 | Financial support
Power supply: 3 | Complete facilities
Provincial Party Committee: 3 | Organizational leadership
Provincial government: 3 | Government
Economic compensation: 3 | Ecological compensation
Building Department:3 | Government
Provincial Direct: 3 | Government
Protection First: 3 | Pilot demonstration
Mountain: 3 | Ecological field
Cultural tourism: 3 | Government
Living Environment: 3 | Improvement of living environment
First: 3 | Pilot demonstration
Operation: 3 | Economic field
Protection subsidy: 3 | Ecological compensation
Advanced technology: 3 | Technological support
Function: 3 | Pilot demonstration
Media: 3 | Publicity and guidance
Financial support:3 | Financial support
Tax: 3 |  Financial support
Budget Performance: 3 | Realistic problems
Confirmation: 3 | Evaluation monitoring
Benefit: 3 | Coordinated Management
Ministry of Finance: 3 | Financial support
Sand: 3 |  Ecological field
Voluntary: 3 | Realistic problems
Reference: 3 | Tailor measures to local conditions
Beautiful China: 3 | National Strategy
Depth: 3 | Improving quality and efficiency
Integration: 3 | Realistic problems
Label: 3 | Recognition
Accounting: 3 | Evaluation monitoring
Social service: 3 | Social field
Topic: 3 | Research institutes
Affiliated: 3 | Realistic problems
Heilongjiang Province: 3 | Government
Formation: 3 | Ecological field
Coverage: 3 | Description
Record: 3 | Description
Fine-scaled Salmon: 3 | Ecological field
"ONE BAND":3 | National Strategy
Total length: 3 | Description
Length:3 | Description
Protected area: 3 | Tailor measures to local conditions
Get: 3 | Cooperate actively
Chunhua Town: 3 | Government
Physical fence: 3 | Coordinated management
Russia: 3 | Shouldering the responsibility of a great power
Leopard's Homeland: 3 | Government"
Stable growth: 3 | Description
Smooth flow: 3 | Improve quality and efficiency
Food Chain: 3 | Green consumption
Remaining issue: 3 | Real-world problems
Ecological network: 3 | Realistic problems
Perception system: 3 | Coordinated management
Tower: 3 | Cultural field
Key Area: 3 | Pilot demonstration
Industrial and mining: 3 | Enterprise
Pure forest: 3 | Ecological field
Domestic animals: 3 | Ecological field
Understory: 3 | Ecological field
Purse seine: 3 | Realistic problems
Emergency: 3 | Natural disaster prevention and control
Gene bank: 3 | Ecological protection and restoration
Center: 3 | Complete facilities
Border defense forces: 3 | Realistic problems
Joint defense: 3 | Realistic problems
Team: 3 | Personnel training
Algorithm: 3 | Technological Support
High resolution: 3 | Technological support
Portable: 3 | Technological Support
Atmosphere: 3 | Monitoring and Assessment
Hydrology: 3 | Monitoring and Assessment
Operation and maintenance: 3 | Realistic problems
Infrared: 3 | Technological Support
Camera: 3 | Technological Support
Vibrating fiber: 3 | Technological support
List: 3 | Unified Management
Emergency: 3 | Natural disaster prevention and control
Observation: 3 | Evaluation monitoring
Focus: 3 | Pilot demonstration
Key Technology: 3 | Technological Support
Support: 3 | Enhancing Quality and Boosting Efficiency
Remote: 3 | Technological Support
Premium: 3 | Pilot demonstration
Venue: 3 | Complete facilities
Commentator: 3 | Publicity and guidance
Observation: 3 | Evaluation monitoring
Production: 3 | Promotion and Guidance
Exhibition setup: 3 | Pilot demonstration
Signboard: 3 | Identification
Cultural and creative products: 3 | Industrial transformation and upgrading
Feeding household: 3 | Community residents
Recruitment: 3 | The public
Registration:3 | Realistic problems
Connectivity: 3 | Realistic problems
Interconnection: 3 | Coordinated Management
Relic: 3 | Cultural field
Fire extinguishing: 3 | Specification
Harmless: 3 | Specification
Built: 3 | Complete facilities
Support: 3 | Actively cooperate
Decision: 3 | Realistic problems
Abbreviation: 3 | Description
Bulletin: 3 | Specification
Rural revitalization: 3 | Improvement of people's livelihood and well-being 
Town: 3 | Government
Judicial organs: 3 | Laws and regulations
Level: 3 | Politics
Supply: 2 | Coordinated Management
National Recreation: 2 | Improvement of people's livelihood and well-being 
Abolished: 2 | Specification
Special Landscape: 2 | Pilot demonstration
Benchmark: 2 | Recognition
Resource abundance: 2 | Ecological protection and restoration
Designation: 2 | Planning and construction
Guidance: 2 | Orientation
Protection of the entire area: 2 | Realistic problems
Utilization and Development: 2 | Improvement of people's livelihood and well-being 
Comprehensive plan: 2 | Planning and construction
Permission: 2 | Realistic problems
Type: 2 | Description
Antiquities: 2 | Cultural field
Implementing the National Park Plan: 2 | Planning and construction
Public land: 2 | Coordinated management
Private: 2 | Realistic problems
Org: 2 | Government
Exploration: 2 | Evaluation monitoring
Landowner: 2 | Realistic problems
Public institution: 2 | Government
Public and private groups: 2 | The public
Mineral: 2 | Specification
Section 6: 2 |  Laws and regulations
Special Needs: 2 | Green consumption
Specimen Collection: 2 | Green consumption
Pesticide: 2 | Specification
Yingjing: 2 | Realistic problems
National Park Planning Committee: 2 | Organizational leadership
Petition: 2 | Realistic problems
Required expenses: 2 | Financial support
Fixed-term imprisonment: 2 | Laws and regulations
Detention: 2 | Laws and regulations
Fines: 2 | Laws and regulations
Original: 2 | Laws and regulations
Classification management: 2 | Realistic problems
Historical building: 2 | Cultural field
Natural Geographical Landscape: 2 | Ecological field
Terrain: 2 | Ecological field
Plant: 2 | Ecological field
Group: 2 | Politics
Expense: 2 | Financial support
Drafting: 2 | Planning and construction
Extremely important: 2 | Pilot demonstration
Main functional zone: 2 | Pilot demonstration
China's characteristic national park system: 2 | Institutional guaranteess
Efficacy: 2 | Enhancing Quality and Boosting Efficiency
Natural Environmental Education: 2 | Publicity and guidance
Set standard: 2 | Identification
Natural protected area relationship: 2 | Realistic problems
Hierarchical exercise: 2 | Tailor measures to local conditions
National Park Expenditure: 2 | Financial support
Funding guarantee: 2 | Financial support
Third Plenary Session: 2 | Guiding ideology
Ecological civilization system: 2 | Institutional guarantees
Important speech: 2 | Guiding ideology
Implement thoroughly: 2 | Cooperate actively
Closely focus on: 2 | Actively cooperate
Four Comprehensives: 2 | Guiding ideology
Strategic layout: 2 | National strategy
Firmness: 2 | Realistic problems
Streamline management system: 2 | Coordinated management
Innovative operation mechanism: 2 | Realistic problems
Rational Layout: 2 | Planning and construction
Perfect mechanism: 2 | System guarantee
Step 2: Tailor measures to local conditions
Phased promotion: 2 | Tailor measures to local conditions
New Model: 2 | Industrial Transformation and Upgrading
Social Funds: 2 | Financial support
Multi-channel investment: 2 | Financial support
Cross-overlapping: 2 | Realistic Issues
Realistic problems: 2 | Real-world issues
Fragmentation issue: 2 | Real-world problem
Preliminary Formation: 2 | Planning and construction
More perfect: 2 | Complete facilities
Definition: 2 | Diagnosis
Always: 2 | Actively cooperate
Most should be protected: 2 | Pilot demonstration
Precious: 2 | Pilot demonstration
Possess: 2 | Realistic problems
Mobilization: 2 | Coordinated Management
Inspiration: 2 | Realistic problems
National Park Positioning: 2 | National Strategy
Control scope: 2 | Realistic problems
Surrounding economic society: 2 | Coordinated management
Conditions are ready: 2 | Facilities are complete
Gradual transition: 2 | Tailor measures to local conditions
Technical system: 2 | Realistic problems
Basic database: 2 | Technological support
Statistical analysis platform: 2 | Complete facilities
Ecosystem status: 2 | Monitoring and assessment
Environmental quality change:2 | Monitoring and assessment
Ecological civilization system implementation: 2 | Evaluation monitoring
Diversified Funding: 2 | Financial support
Investment and financing mode: 2 | Economic field
Revenue paid to the government: 2 | Economic field
Expenditure is coordinated and arranged by the finance department: 2 | Financial support
Social donation funds:2 | Financial support
Financial disclosure system: 2 | Financial support
Focus: 2 | Pilot demonstration
Ecological product supply: 2 | Realizing the value of ecological products
Biological measures: 2 | Improving quality and efficiency
Tourism: 2 | Industrial transformation and upgrading
Relocation: 2 | Ecological relocation
Set: 2 | Facilities are complete
Contractor's opinion: 2 | Realistic problems
Standard circulation: 2 | Realistic problems
Actual situation:2 | Description
Relatively centralized living: 2 | Improvement of people's livelihood and well-being 
Cooperation Agreement: 2 | Realistic problems
Main responsibility: 2 | Realistic problems
Ecological environment damage liability: 2 | Coordinated management
Residents' production and living boundaries: 2 | Planning and construction
Obtain: 2 | Realistic problems
Surrounding community: 2 | Coordinated management
Sign Cooperation and Protection Agreement: 2 | Realistic problems
Characteristic Town: 2 | Industrial Transformation and Upgrading
Compensation Policy: 2 | Ecological compensation
Horizontal compensation relationship: 2 | Ecological compensation
Ecological protection and restoration effectiveness: 2 | Evaluation monitoring
Hook: 2 | Realistic problems
Incentive and restraint mechanism: 2 | Realistic problems
Absorption: 2 | Improving quality and efficiency
Social participation mechanism: 2 | Actively cooperate
Actively participate: 2 | Actively cooperate
Volunteer service mechanism: 2 | Institutional guarantees
Institutions of higher learning:2 | Research institutes
Enterprises and Institutions: 2 | Government
Deepening Reform: 2 | Industrial Transformation and Upgrading
Revision: 2 | Facilities are well-equipped
Standard Specification: 2 | Specification
Patrol management: 2 | Realistic problems
Interpretation: 2 | Publicity and guidance
Accuracy: 2 | Improve quality and efficiency
Grasp: 2 | Improving quality and efficiency
Province/City: 2 | Government
Solid: 2 | Improving quality and efficiency
Improvement: 2 | Enhancing Quality and Boosting Efficiency
Pilot Task: 2 | Pilot demonstration
Extraction: 2 | Improving quality and efficiency
Approval by procedure: 2 | Realistic problems
Tracking: 2 | Improving quality and efficiency
Sustainable Utilization: 2 | Industrial Transformation and Upgrading
Yangtze River Source: 2 | Ecological field
Destroy the ecological environment: 2 | Specification
Grazing prohibition: 2 | Specification
Organizational structure: 2 | Planning and construction
Ecological conservation and restoration area: 2 | Ecological protection and restoration
Traditional Utilization Area: 2 | Industrial Transformation and Upgrading
Unapproved: 2 | Specification
First build: 2 | Specification
Approval: 2 | Specification
Non-conformity: 2 | Specification
Grassland Contracted Management Right: 2 | Realistic problems
Statistical survey: 2 | Evaluation monitoring
Garbage classification: 2 | Actively cooperate
Environmental monitoring: 2 | Evaluation monitoring
Technical Support: 2 | Technological Support
Reporting system: 2 | Realistic problems
Relocation: 2 | Ecological relocation
Not approved: 2 | Specification
Person:2 | Social field
Property: 2 | Economic field
Felling: 2 | Specification
Hunting: 2 | Specification
Fishing: 2 | Specification
Collecting peat: 2 | Specification
Turf removal: 2 | Specification
Unauthorized quarrying: 2 | Specification
Sand Mining: 2 | Specification
Water intake: 2 | Specification
Provincial Key Project: 2 | Pilot demonstration
Pickup: 2 | Specification
Wild animal bones: 2 | Specification
Bird egg: 2 | Specification
Release of alien species: 2 | Regulation
Do not engage in: 2 | Specification
Green Product: 2 | Enhancing Quality and Boosting Efficiency
Scientific Research: 2 | Research institutes
Teaching Practice: 2 | Research institutes
Film and television works: 2 | Publicity and guidance
Posting advertisements: 2 | Promotion and guidance
Pitching a tent: 2 | Specification
Unmanned: 2 | Specification
Aircraft: 2 | Specification
Ecological and environmental awareness: 2 | Publicity and guidance
Remedial Measures: 2 | Natural disaster prevention and control
Scientific Planning: 2 | Planning and construction
Fundraising: 2 | Financial support
Performance assessment: 2 | Evaluation monitoring
Specific measures: 2 | Improve quality and efficiency
Popularization: 2 | Publicity and guidance
Ecological Cultural field: 2 | Cultural field
All People: 2 | Public
Internal and external: 2 | Realistic problems
Rewards and Punishments: 2 | Laws and regulations
Performance: 2 | Evaluation monitoring
Cohesion: 2 | Realistic problems
Functional Area: 2 | Tailor measures to local conditions
Rivers and lakes: 2 | Ecological field
Engineering construction: 2 | Specification
Advanced: 2 | Improving quality and efficiency
Process according to law: 2 | Coordinated management
Airport: 2 | Complete facilities
Medical Aid: 2 | Complete facilities
Architecture Style: 2 | Cultural field
Inspection and: 2 | Evaluation monitoring
Protecting Nature: 2 | Ecological Protection and Restoration
Background database: 2 | Technological support
Glacier: 2 | Ecological field
Lakes: 2 | Ecological field
Featured Residences: 2 | Community residents
Real Estate Registration: 2 | Coordinated Management
Property rights system: 2 | Realistic problems
Boundary: 2 | Recognition
Purpose: 2 | Guidance
Change: 2 | Evaluation monitoring
Household waste: 2 | Green consumption
Coverage: 2 | Complete facilities
Drought: 2 | Natural disaster prevention and control
Forest and grassland fires: 2 | Natural disaster prevention and control
Disaster prevention and mitigation capability: 2 | Natural disaster prevention and control and control
Quarantine: 2 | Natural disaster prevention and control
Level: 2 | Description
Epidemic:2 | Natural disaster prevention and control and control initiated:2
Genetic diversity: 2 | Ecological protection and restoration
Threat: 2 | Natural disaster prevention and control
River: 2 | Complete facilities
Long-term effect: 2 | Improve quality and efficiency
Protecting Wild Animals: 2 | Ecological Conservation and Restoration
Municipal engineering: 2 | Realistic problems
Utilities: 2 | Political field
For-profit: 2 | Economic field
Handicraft industry: 2 | Economic field
Out-migrants: 2 | Ecological relocation
One Body: 2 | Realistic problems
Carrying capacity: 2 | Specification
Capacity: 2 | Specification
Limit: 2 | Specification
Evaluation monitoring and Inspection: 2 | Evaluation monitoring
Protection measure: 2 | Improve quality and efficiency
International organizations: 2 | Government
Teenagers: 2 | The public
Volunteer: 2 | The public
Expert Database: 2 | Research institutes
Submission: 2 | Actively cooperate
Right: 2 | Realistic problems
Talent: 2 | Personnel training
National Park Brand: 2 | Pilot demonstration
Person in charge: 2 | Government
Responsible Person: 2 | Realistic problems
Overdue: 2 | Specification
Correction: 2 | Facilities are well-equipped
Neglect of duty: 2 | Realistic problems
Abuse of power: 2 | Realistic problems
Fraud for personal gain: 2 | Realistic problems
Hainan Province: 2 | Government
Unique: 2 | Description
Endangered species: 2 | Ecological field
Jinshan: 2 | Economic field
Yinshan: 2 | Economic field
Government leadership: 2 | Organizational leadership
Ecological construction: 2 | Planning and construction
Out: 2 | Ecological Relocation
New Approach: 2 | Industrial Transformation and Upgrading
Gibbon: 2 | Ecological field
Monkey: 2 | Ecological field
Ecological core area: 2 | Pilot demonstration
Protection network: 2 | Improve quality and efficiency
Promotion: 2 | Improving quality and efficiency
Water: 2 | Specification
Li ethnic group: 2 | Cultural field
Miao: 2 | Cultural field
Village: 2 | Cultural field
Natural experience: 2 | Industrial transformation and upgrading
Overall plan: 2 | Planning and construction
Result: 2 | Direction
Beneficial to: 2 | Tailor measures to local conditions
Overlap: 2 | Tailor measures to local conditions
Protection and restoration: 2 | Ecological protection and restoration
Harmonious Coexistence: 2 | Realistic problems
Strict management: 2 | Realistic problems
Ecological Education: 2 | Publicity and guidance
Scale: 2 | Description
Continuous improvement: 2 | Facilities improvement
Significant improvement: 2 | Improved facilities
Fully consider: 2 | Pilot demonstration
1: 2 | Tailor measures to local conditions
During the pilot period: 2 | Diagnosis
Investigation: 2 | Evaluation monitoring
Hydropower: 2 | Facilities are well-equipped
Shutdown: 2 | Evaluation monitoring
With: 2 | Realistic problems
Artificial measures: 2 | Improving quality and efficiency
Typical: 2 | Pilot demonstration
Closing hillsides to facilitate afforestation: 2 | Actively cooperate
Replanting: 2 | Actively cooperate
Gathering: 2 | Realistic problems
Background: 2 | Realistic problems
Ethnic minority Cultural field: 2 | Cultural field
Absorption: 2 | Realistic problems
Town: 2 | Politics
Benefit: 2 | Realistic problems
Leisure vacation: 2 | Industrial transformation and upgrading
Ecological Science Popularization: 2 | Industrial Transformation and Upgrading
Management mode: 2 | Realistic problems
Cycle: 2 | Tailor measures to local conditions
Environmental capacity: 2 | Specification
Bearing: 2 | Specification
Diversity: 2 | Realistic problems
Industrial Transfer: 2 | Specification
Technology Transfer: 2 | Technology Support
Overview: 2 | Description
WeChat: 2 | Technological Support
Parties: 2 | Realistic problems
Good atmosphere: 2 | Realistic problems
Trial Zone: 2 | Pilot demonstration
Practice: 2 | Actively cooperate
Benefit: 2 | Realistic problems
Ecological public welfare forest protection compensation: 2 | Ecological compensation
Three years:2 | Prediction
Increment: 2 | Prediction
Natural commodity tree forest: 2 | Economic field
Stopcutting: 2 | Specification
Subsidy standard: 2 | Ecological compensation
Mao Bamboo Forest: 2 | Ecological field
State-owned forest: 2 | Realistic problems
Forestry Competent Department: 2 | Government
Revitalization: 2 | Ecological protection and restoration
Waste disposal: 2 | Industrial transformation and upgrading
Funding channel: 2 | Financial support
Cultural and Tourism Department: 2 | Government
Exceeds: 2 | Specification
Water Conservancy Department: 2 | Government
Public Toilet: 2 | Complete facilities
Wastewater treatment: 2 | Industrial transformation and upgrading
Instruction: 2 | Realistic problems
Innovative: 2 | Industrial transformation and upgrading
Standardization: 2 | Realistic problems
Shrub forest: 2 | Ecological field
Individual ownership: 2 | Realistic problems
Ratio: 2 | Description
Intention: 2 | Coordinated Management
Forest Restoration: 2 | Enhancing Quality and Boosting Efficiency
Deadline: 2 | Specification
Ecological transformation: 2 | Planning and construction
Responsibility subject: 2 | Realistic problems
Sewage:2 | Specification
Handling: 2 | Specification
Folk custom: 2 | Cultural field
Scale: 2 | Improve quality and efficiency
Garbage: 2 | Specification
Full implementation: 2 | Actively cooperate
Benefit: 2 | Realistic problems
Newspaper: 2 | Publicity and guidance
Mainstream: 2 | Pilot demonstration
Integrated protection: 2 | Coordinated management
Fiscal Policy: 2 | Financial support
Diversified Funding: 2 | Financial support
One category, one policy: 2 | Institutional guarantees
Operation management: 2 | Realistic problems
Reform Plan: 2 | Planning and construction
Income tax: 2 | Financial support
Financial department: 2 | Financial support
Refinement: 2 | Improving quality and efficiency
Fund management: 2 | Financial support
Respect: 2 | Improving quality and efficiency
Artificial restoration: 2 | Improving quality and efficiency
Continuity: 2 | Tailor measures to local conditions
Understand: 2 | Tailor measures to local conditions
Mediation: 2 | Complete facilities
Observation Station: 2 | Complete facilities
Pathway: 2 | Guidance
International Exchange: 2 | Politics
Core Value: 2 | Cultural field
Public infrastructure: 2 | Complete facilities
Include: 2 | Planning and construction
Insurance system: 2 | System guarantee
Liability insurance: 2 |  Mechanisms for protection
Carbon sink value: 2 | Showcasing the responsibility of great powers
Franchise Rights: 2 | Realistic problems
Finance: 2 | Economic field
Financing: 2 | Economic field
Industry: 2 | Realistic problems
Linkage: 2 | Realistic problems
Index System: 2 | Realistic problems
Deepening: 2 | Realistic problems
Land area: 2 | Description
Natural conditions: 2 | Description
Mountain: 2 | Ecological field
Mountainous region: 2 | Ecological field
Precipitation: 2 | Ecological field
Hunchun River: 2 | Ecological field
Muling River: 2 | Ecological field
Tumen River: 2 | Ecological field
Aquatic vegetation: 2 | Ecological field
Coniferous forest: 2 | Ecological field
Changbai Larch: 2 | Ecological field
Mongolian oak: 2 | Ecological field
Ash: 2 | Ecological field
Broadleaf forest: 2 | Ecological field
Marsh grassland: 2 | Ecological field
Oak: 2 | Ecological field
Larix: 2 | Ecological field
Originality: 2 | Ecological field
Pine cone: 2 | Ecological field
Vertebrates: 2 | Ecological field
Mammalia: 2 | Ecological field
Aves: 2 | Ecological field
Reptilia: 2 | Ecological field
Amphibia: 2 | Ecological field
Chordata: 2 | Ecological field
Sable: 2 | Ecological field
Original Musk Deer: 2 | Ecological field
Black bear: 2 | Ecological field
Lynx: 2 | Ecological field
Broadleaf: 2 | Ecological field
Predation: 2 | Ecological field
In recent years: 2 | Ecological field
Display: 2 | Ecological field
Statistical Table: 2 | Evaluation monitoring
Higher plants: 2 | Ecological field
Gymnosperms: 2 | Ecological field
Angiosperm: 2 | Ecological field
Bryophytes:2 | Ecological field
Ferns: 2 | Ecological field
Fungi:2 | Ecological field
Registered residence: 2 | Ecological field
Source: 2 | Ecological field
Fungus: 2 | Ecological field
Processing: 2 | Ecological
Group: 2 | Enterprise
Longjiang Forest Industry Group: 2 | Enterprise
Jurisdiction: 2 | Politics
State-owned forest areas: 2 | Government
Wireless network: 2 | Technological support
Isolation: 2 | Improving quality and efficiency
Natural biosphere: 2 | Ecological protection and restoration
Growth: 2 | Improvement of people's livelihood and well-being
Family: 2 | Community residents
Domestic: 2 | The public
Asylum: 2 | Statute
Prey: 2 | Specification
Lay the foundation: 2 | Improvement of people's livelihood and well-being
Good foundation: 2 | Improvement of people's livelihood and well-being
Development opportunity: 2 | Improvement of people's livelihood and well-being
Guideline: 2 | Planning and construction
Planning: 2 | Planning and construction
Path: 2 | Planning and construction
Stage: 2 | Realistic problems
To-Do: 2 | Realistic problems
Suitability: 2 | Realistic problems
Network system: 2 | Realistic problems
Audience: 2 | The public
Balanced: 2 | Realistic problems
Sustainable Development: 2 | Enhancing Quality and Boosting Efficiency
Borderline: 2 | Coordinated Management
Importance: 2 | Realistic problems
Trend: 2 | Evaluation monitoring
Strictly abide by: 2 | Laws and regulations
Hydropower station: 2 | Complete facilities
Local: 2 | Cultural field
Undergrowth ginseng: 2 | Ecological field
Climate: 2 | Ecological field
Sufficient: 2 | Description
Construction: 2 | Planning and construction
Label: 2 | Identification
Gene:2 | Ecological protection and restoration
Current status: 2 | Description
Patch: 2 | Description
Horizontal lines: 2
Feline: 2 | Ecological field
Breeding: 2 | Ecological field
Drug: 2 | Industrial transformation and upgrading
Guarantee: 2 |  System Guarantee
Poultry: 2 | Ecological field
Professional firefighting team: 2 | Natural disaster prevention and control and control
Technical training: 2 | Personnel training
Monitoring station: 2 | Complete facilities
Encryption: 2 | Technological Support
Pests and Diseases: 2 | Publicity and guidance
Purchase: 2 | Economic field
Process: 2 | Realistic problems
Check: 2 | Forecast
Transmission: 2 | Technology Support
Intelligence: 2 | Technological Support
Satellite: 2 | Technological Support
Aerial photography: 2 | Technological support
Monitor: 2 | Technological Support
Digitalization: 2 | Technological Support
Early warning system: 2 | Evaluation monitoring
Grid: 2 | Technological support
Technical Means: 2 | Improving quality and efficiency
Toilet: 2 | Complete facilities
Guarantee system: 2 | Institutional guarantees
Protection: 2 | Ecological protection and restoration
Emergency warning system: 2 | Evaluation monitoring
Avoidance: 2 | Specification
Human Tiger: 2 | Ecological field
Public opinion orientation: 2 | Propaganda guidance
Disaster: 2 | Specification
Patrol: 2 | Improving quality and efficiency
Expel: 2 | Specification
Contact: 2 | Specification
Team: 2 | The public
Observation Point: 2 | Complete facilities
Research Achievements: 2 | Research institutes
Transnational: 2 | Politics
Exploration: 2 | Research institutes
Transaction: 2 | Industrial Transformation and Upgrading
Tiger: 2 | Ecological field
Guidance: 2 | Pilot demonstration
Popular science education venue: 2 | Complete facilities
Green Diversification: 2 | Improving quality and efficiency
Jingxin Town:2 | Government
Laoheishan Town: 2 | Government
Sanchakou Town: 2 | Government
Folk Cultural field: 2 | Cultural field
Icon: 2 | Recognize
Illustrative: 2 | Publicity and guidance
Printed materials: 2 | Promotion and Guidance
Feature film: 2 | Propaganda and Guidance
Teaching: 2 | Research Institute
Yanji City: 2 | Government
Mudanjiang City: 2 | Government
Suiyang Town: 2 | Government
Camping site: 2 | Complete facilities
Bicycle lane: 2 | Complete facilities
Personal safety: 2 | Social field
Transportation network: 2 | Complete facilities
Park brand Cultural field: 2 | Cultural field
Creativity: 2 | Innovative
Close Integration: 2 | Realistic problems
Harmonious community: 2 | Improvement of people's livelihood and well-being 
Consistency: 2 | Realistic problems
Under-forest farming and breeding: 2 | Industrial transformation and upgrading
Committee: 2 | Organizational leadership
Development pattern: 2 | Improvement of people's livelihood and well-being
Family:2 | Social field
Black Fungus: 2 | Ecological field
Migration: 2 | Ecological relocation
Demonstration Zone: 2 | Pilot demonstration
Differentiation: 2 | Tailor measures to local conditions
Control line: 2 | Specification
Grazing: 2 | Industrial transformation and upgrading
Disease: 2 | Specification
Reintroduction: 2 | Specification
First aid station: 2 | Complete facilities
Rivers and lakes: 2 | Ecological field
Artificial intervention: 2 | Improving quality and efficiency
Cultural relic protection: 2 | Local knowledge inheritance
Prevention: 2  | Natural disaster prevention and control
Electronics: 2 | Technological Support
Prevention: 2 | Specification
Risk: 2 | Specification
Criminal: 2 | Laws and regulations
Laboratory: 2 | Research Institute
Expert: 2 | Research institutes
Drill: 2 | Personnel training
Appointment: 2 | Laws and regulations
Peripheral: 2 | Coordinated Management
Knowledge: 2 | Research institutes
Surrounding areas: 2 | Coordinated management
Captive: 2 | Industrial transformation and upgrading
Waste: 2 | Specification
Income Distribution: 2 | Realistic problems
Incentive: 2 | Realistic problems
Recognition: 2 | Realistic problems
Street: 2 | Government
Living Environment: 2 | Environmental justice
Occupancy: 2 | Specification
Compliance: 2 | Specification
Administrative licensing: 2 | Specification
Construction unit: 2 | Planning and construction
Violation: 2 | Laws and regulations
Non-governmental: 2 | The public
Science and Technology: 2 | Technological Support
Consultation:2 | Research institutes
Justice: 2 |  Laws and regulations
Litigation: 2 | Laws and regulations
Shimian County: 2 | Government
Yi people: 2 | Social field
Specially formulated this law: 1 |  Laws and regulations
Management of National Parks: 1 | Coordinated management
According to the provisions of this law: 1 |  Laws and regulations
Matters not covered by this law: 1 | Laws and regulations
Applicable provisions of other Laws and regulations: 1 | Laws and regulations
Establishment of National Park Planning Committee: 1 | Organizational leadership
Member: 1 |  Organizational leadership
National Park Management Office: 1 | Organizational leadership
Organizational rules: 1 | Institutional guaranteess
Selection criteria for national parks: 1 | Orientation
Important ecosystems: 1 | Ecological protection and restoration
Biodiversity habitat: 1 | Ecological protection and restoration
Representative of National Natural Heritage: 1 | Ecological Protection and Restoration
Cultural assets and historical sites: 1 | Inheritance of local knowledge
Natural and cultural environment: 1 | Inheritance of local knowledge
Cultural and educational significance: 1 | Inheritance of local knowledge
Cultivating National Sentiment: 1 | Propaganda and Guidance
Natural educational resources: 1 | Promotion and guidance
Cultivate national character: 1 | Promote and guide
Viewers: 1 | The public
Lesson: 1 | Realistic problems
Principles of Plan Protection and Utilization Control: 1 | Basic principle
Each according to its own: 1 | Adapt to local conditions
Conservation and Recreation Attributes and Forms: 1 | Pilot demonstration
Conservation: 1 | Pilot demonstration
Diversity: 1 |  Tailored to local conditions
Convenient education and entertainment: 1 | Promotion and guidance
Protecting park resources: 1 | Ecological protection and restoration
And Xingshi: 1 | Planning and construction
Water use: 1 | Industrial transformation and upgrading
Suitable for: 1 |  Adapt to local conditions
Outdoor recreational activities: 1 | Improvement of people's livelihood and well-being
Entertainment facilities: 1 |  Well equipped facilities
Limit: 1 |  Regulations
Resource utilization: 1 |  Industrial transformation and upgrading
Settlement: 1 |  Social field
Cultural Landscape: 1 |  Cultural field
Indigenous Peoples: 1 |  Community residents
Recognition: 1 |  Realistic problems
Ancestral Cemetery: 1 |  Cultural field
Sacrificial site: 1 |  Cultural field
Old community location: 1 |  Cultural field
Historical relics: 1 |  Cultural field
Ancestral Land: 1 |  Cultural field
Customs: 1 |  Cultural field
Human Resources: 1 |  Talent Development
Reconstruction: 1 |  Innovative type
Strictly restrict development activities: 1
For research Ecological field: 1 |  Research institutes
Natural organisms: 1 |  Ecological field
Fertility environment: 1 |  Ecological field
Legal application: 1 |  Laws and regulations
Allocation: 1 |  Financial support
Internal private land: 1 |  Realistic problems
Not hindering: 1 |  Regulations
Permitted reservation: 1 |  Specification
Establishment: 1 |  Realistic problems
Dispatched personnel: 1 |  Realistic problems
Public Private: 1 |  Coordinated Management
Advance notice: 1 |  Management mechanism
Bamboo and Wood: 1 |  Ecological field
Obstacle: 1 |  Specification
Losses suffered: 1 |  Ecological compensation
Compensation amount: 1 |  Ecological compensation
Agreement between both parties: 1 |  Realistic problems
Agreement: 1 |  Realistic problems
Execution by the National Park Authority: 1
Investment and operation: 1 |  Industrial transformation and upgrading
Resource characteristics: 1 |  Industrial transformation and upgrading
Each district: 1 |  Realistic problems
Burning Plants and Trees: 1 |  Regulations
Igniting and leveling: 1 |  Regulations
Hunting animals: 1 |  Regulations
Capturing fish: 1 | : Regulations and Specifications
Polluted water quality: 1 |  Ecological
Air: 1 |  Ecological field
Picking and folding flowers and trees: 1 |  Regulations
Trees: 1 |  Ecological field
Rock: 1 |  Ecological field
Signage: 1 |  Identification
Engraved text: 1 |  Regulations
Graphic: 1 |  Recognition
Any: 1 |  Specification
Abandoning fruit peels: 1 |  Regulations
Paper scraps: 1 |  Regulations
Dirt: 1 |  Regulations
Entering: 1 |  Specification
Public and private buildings: 1 |  Regulations
Bridge: 1 |  Regulations
Water surface: 1 |  Regulations
Waterway: 1 |  Regulations
Packing: 1 |  Specification
Diversion: 1 |  Specification
Extension: 1 |  Specification
Earth and Stone: 1 |  Regulations
Exploration and mining: 1 |  Regulations
Land Reclamation: 1 |  Regulations
Fishing: 1 |  Regulations
Grazing livestock: 1 |  Regulations
Cable Car: 1 |  Regulations
Hot Spring Water Source: 1 |  Regulations
Advertisement: 1 |  Regulations
Signboard: 1 |  Regulations
Similar: 1 |  Specification
Factory: 1 |  Regulations
Expansion: 1 |  Specification
Handling: 1 |  Realistic problems
Should first go through: 1 |  Realistic problems
Building: 1 |  Regulations
Reconstruction: 1 |  Specification
Academic research: 1 |  Research institutes
Public Safety: 1 |  Social field
Academic institutions: 1 |  Research institutes
Educational efficacy: 1 |  Research institutes
Professional personnel: 1 |  Personnel training
Explanation: 1 |  Description
Public Treasury Burden: 1 |  Financial support
From: 1 |  Realistic problems
Burden: 1 |  Realistic problems
Sharing: 1 |  Realistic problems
Donation: 1 |  NGO
Property: 1 |  Ecological compensation
Plot: 1 |  Description
Penalty: 1 |  Laws and regulations
Difficult person: 1 |  Ecological compensation
Responsibilities: 1 |  Realistic problems
Or destiny: 1 |  Realistic problems
Obligator: 1 |  Realistic problems
Violation behavior: 1 |  Laws and regulations
Command: 1 |  Laws and regulations
Implementation rules: 1 |  Institutional guarantees
Specific land: 1 |  Adapt to local conditions
Marine region: 1 |  Adapt to local conditions
Reform task: 1 |  Realistic problems
Building a Beautiful China: 1 National Strategy
Pilot experience: 1 |  Pilot demonstration
International beneficial practices: 1 |  Research institutes
National conditions: 1 |  Description
Three: 1 |  Guiding ideology
Fourth Middle School: 1 |  Guiding ideology
Fifth Middle School: 1 |  Guiding ideology
Sixth Plenary Session: 1 |  Guiding ideology
Governance: 1 |  Guiding ideology
Governance: 1 |  Guiding ideology
New concept: 1 |  Guiding ideology
Ideology: 1 |  Guiding ideology
People centered: 1 |  Guiding ideology
Development philosophy: 1 |  Guiding ideology
Unwavering: 1 |  Actively cooperate
Scientific positioning: 1 |  Guidance
Community of Life: 1 |  National Strategy
Functional restructuring: 1 |  Industrial transformation and upgrading
Scope of National Parks: 1 |  Identification
Real needs: 1 |  Diagnosis
Development stage: 1 |  Diagnosis
Institutional mechanism reform: 1 |  Coordinated management
New System and Model: 1 |  Coordinated Management
Ecological environment governance system: 1 |  Realistic problems
Governance capability: 1 |  Realistic problems
Basic completion: 1 |  Facilities are complete
More sound: 1 |  Realistic problems
Significant improvement: 1 |  Realistic problems
Scientific connotation: 1 |  Guidance
Citizen: 1 | The public
Identification: 1 |  Orientation
National interest: 1 |  Politics
National symbol: 1 |  Politics
Chinese Civilization: 1 |  Politics
Focus on: 1 |  Actively cooperate
Getting close to nature: 1 |  Tailor measures to local conditions
Experience nature: 1 |  Adapt to local conditions
National welfare: 1 |  Improvement of people's livelihood and well-being
Recreation opportunities: 1 |  Industrial transformation and upgrading
National enthusiasm: 1 |  Actively cooperate
Protection awareness: 1 |  Actively cooperate
National pride: 1 |  Promotion and guidance
The strictest protection: 1 |  Pilot demonstration
First and foremost: 1 |  Pilot demonstration
Combining: 1 |  Pilot demonstration
Area suitability: 1 |  Improve quality and efficiency
Feasibility of Management: 1 |  Improving quality and efficiency
Admission criteria: 1 |  Regulations
Typicality: 1 |  Pilot demonstration
System structure: 1 |  Realistic problems
Feasibility: 1 |  Improving quality and efficiency
Optimization and improvement: 1 |  Facilities are complete
Cultural and Natural Heritage: 1 |  Cultural field
Gradual reform: 1 |  Improved facilities
Resource type: 1 |  Tailored to local conditions
Classification criteria: 1 |  Adapt to local conditions
Hierarchical management: 1 |  Realistic problems
Importance level: 1 |  Pilot demonstration
Spillover effect: 1 |  Realistic problems
Cross provincial administrative regions: 1 |  Realistic problems
Management efficiency: 1 |  Evaluation monitoring
Regulatory mechanism: 1 |  Evaluation monitoring
Government investment: 1 |  Financial support
Investigation of Natural Resource Background: 1 |  Evaluation monitoring
Ecosystem monitoring: 1 |  Evaluation monitoring
Indigenous production and living facilities: 1 |  Well equipped facilities
Prohibition of other development and construction activities: 1 |  Regulations
Protection mode: 1 |  Improve quality and efficiency
Corresponding responsibilities: 1 |  Realistic problems
Illegal discharge and release of pollutants: 1 |  Regulations
Stealing and Hunting Wildlife: 1 |  Regulations
Environmental illegal and criminal behavior: 1 |  Laws and regulations
Accountability system: 1 |  Realistic problems
Performance evaluation system: 1
Party and government shared responsibility: 1 |  Realistic problems
Dual responsibilities for one position: 1 |  Realistic problems
Accountability system: 1 |  Realistic problems
Violation: 1 |  Specification
Serious damage: 1 |  Specification
Recorded: 1 |  Evaluation monitoring
Serious accountability in accordance with the law and regulations: 1
Lifetime accountability: 1 |  Realistic problems
Ocean: 1 |  Ecological field
Compensation benefit evaluation: 1
Talent Education and Training Base: 1
Leadership Group: 1 |  Organizational leadership
Economic System: 1 |  Economic field
Group: 1 |  Organizational leadership
Strengthen guidance: 1 |  Organizational leadership
Serious study: 1 |  Promotion and guidance
Understanding: 1 |  Promotion and guidance
Ideological understanding: 1 |  Promotion and guidance
Strengthening Efforts: 1 |  Improving quality and efficiency
Clear responsibilities: 1 |  Realistic problems
Local responsibilities: 1 |  Realistic problems
Natural resource survey and evaluation: 1 |  Evaluation monitoring
Public opinion: 1 |  Promotion and guidance
Expectation: 1 |  Prediction
Response: 1 |  Realistic problems
Concern: 1 |  Realistic problems
Social consensus: 1 |  Coordinated management
Core essence: 1 |  Pilot demonstration
Institutional mechanism innovation: 1 |  Innovative type
Promotion effect: 1 |  Evaluation monitoring
Urge implementation: 1 |  Actively cooperate
Exploring Innovation: 1 |  Innovative Type
Implementation work: 1 |  Actively cooperate
Sorting out: 1 |  Realistic problems
Effective mode: 1 |  Improve quality and efficiency
Successful experience: 1 |  Pilot demonstration
Evaluation monitoring and Inspection: 1 |  Evaluation monitoring
Request report: 1 |  Realistic problems
Sustainable conservation: 1 |  Ecological protection and restoration
Ecological Security Barrier: 1 |  Realizing the Value of Ecological Products
Criterion: 1 |  Identification
Technical Collaboration: 1 |  Technological Support
Talent exchange and cooperation: 1 |  Personnel training
Actively promote: 1 |  Actively cooperate
Application: 1 |  Realistic problems
Work effectiveness: 1 |  Evaluation monitoring
Accountability: 1 |  Realistic problems
Ecological civilization awareness: 1 |  Promotion and guidance
Broadcast: 1 |  Promotion and guidance
Newspaper: 1 |  Promotion and guidance
News media: 1 |  Promotion and guidance
Promotion Report: 1 |  Promotion and Guidance
Public opinion Evaluation monitoring: 1 |  Propaganda and guidance
Significant achievement: 1 |  Evaluation monitoring
Commendation and reward: 1 |  Realistic problems
Centralized and unified: 1 |  Realistic problems
Vertical management: 1 |  Realistic problems
Base point: 1 |  Well equipped facilities
Radiation: 1 |  Pilot demonstration
General term: 1 |  Identification
Township People's Government: 1 |  Government
Village Committee: 1 |  Organizational leadership
Civil Affairs: 1 |  Organizational leadership
Land and Resources: 1 |  Industrial Transformation and Upgrading
Housing and urban-rural development: 1 |  Planning and construction
AgriCultural field and animal husbandry: 1 |  Industrial transformation and upgrading
Cultural news publishing: 1 |  Promotion and guidance
Business: 1 |  Economic field
Poverty alleviation and development: 1 |  Improvement of people's livelihood and well-being
Responsibility coordination: 1 |  Realistic problems
Grassland Evaluation monitoring: 1 |  Realistic problems
Fishery Administration: 1 |  Politics
Soil and Water Conservation: 1 |  Ecological Protection and Restoration
River management: 1 |  Realistic problems
Certified employment: 1 |  Realistic problems
Daily patrol: 1 |  Actively cooperate
Livestock reduction: 1 |  Regulations
Labor remuneration: 1 |  Improvement of people's livelihood and well-being
Ecological protection and restoration laws: 1 |  Adapt to local conditions
Attention: 1 |  Pilot demonstration
Overall Land Use Planning: 1 |  Planning and construction
Urban and rural planning: 1 |  Planning and construction
Multi criteria: 1 |  Planning and construction
Integration: 1 |  Realistic problems
Economy and province: 1 |  Realistic problems
Review: 1 |  Realistic problems
Program approval: 1 |  Realistic problems
Discussion: 1 |  Realistic problems
Argument: 1 |  Realistic problems
Hearing: 1 |  Realistic problems
Public opinion: 1 |  Realistic problems
Differentiated protection: 1 |  Adapt to local conditions
Glacier and Snow Mountain: 1 |  Ecological field
Grassland and Forest: 1 |  Ecological field
Low coverage: 1 |  Description
Artificial intervention protection: 1 |  Improving quality and efficiency
Recovery measures: 1 |  Improve quality and efficiency
Degraded grassland: 1 |  Regulations
Desertification land: 1 |  Regulations
Rest grazing: 1 |  Improving quality and efficiency
Rotational grazing: 1 |  Improving quality and efficiency
Control the carrying capacity: 1 |  Regulations
Functional department: 1 |  Organizational leadership
Fix governance: 1 |  Realistic problems
Technical specifications and standards: 1 |  Realistic problems
Engineering measures: 1 |  Improving quality and efficiency
Governance Technology: 1 |  Coordinated Management
Residential living and production facilities: 1 |  Improvement of people's livelihood and well-being
Approval procedures: 1 |  Realistic problems
Filing: 1 |  Realistic problems
Full justification: 1 |  Realistic problems
Scientific Design: 1 |  Realistic problems
Reasonable construction: 1 |  Realistic problems
Village: 1 |  Cultural field
Ethnic cultural characteristics: 1 |  Cultural field
National Park Natural Landscape Coordination: 1 |  Environmental justice
Project legal representative: 1 |  Laws and regulations
Responsibility system: 1 |  Realistic problems
Tendering and Bidding System: 1 |  Institutional guarantees
Engineering Evaluation monitoring system: 1 |  Institutional guarantees
Contract management system: 1 |  Institutional guarantees
Publicity system: 1 |  Institutional guarantees
Archive management: 1 |  Realistic problems
Acceptance: 1 |  Evaluation monitoring
Strengthening Evaluation monitoring: 1 |  Evaluation monitoring
Special Inspection: 1 |  Evaluation monitoring
Information infrastructure: 1 |  Well equipped facilities
Big Data Center: 1 |  Technological Support
Refined management: 1 |  Realistic problems
Overall system protection: 1 |  Realistic problems
Partition classification protection: 1 |  Adapt to local conditions
Respect nature: 1 |  Adapt to local conditions
Adapting to nature: 1 |  Tailor measures to local conditions
Ecological civilization concept: 1 |  Guiding ideology
Cultural Protection: 1 |  Inheritance of Local Knowledge
System investigation: 1 |  Evaluation monitoring
Snow Mountain: 1 |  Ecological field
Frozen soil: 1 |  Ecological
Geological relics: 1 |  Cultural field
Cultural relics and historical sites: 1 |  Inheritance of local knowledge
Circulation system: 1 |  Institutional guarantees
Scientific norms: 1 |  Realistic problems
Stock: 1 |  Description
Garbage container: 1 |  Realistic problems
Ecological environment monitoring network system: 1 |  Evaluation monitoring
Information transmission: 1 |  Technological support
Warning service: 1 |  Natural disaster prevention and control
Evaluation Service System: 1 |  Evaluation monitoring
Information resource sharing: 1 |  Realistic problems
Consultation and analysis mechanism: 1 |  Realistic problems
Annual evaluation: 1 |  Evaluation monitoring
Assessment capability: 1 |  Evaluation monitoring
Data provided: 1 |  Evaluation monitoring
Thunder and lightning: 1 |  Natural disaster prevention and control
Gale: 1 |  Natural disaster prevention and control
Blizzard: 1 |  Natural disaster prevention and control
Sandstorm disaster: 1 |  Natural disaster prevention and control
Mountain collapse: 1 |  Natural disaster prevention and control
Landslide: 1 |  Natural disaster prevention and control
Mudflow disaster: 1 |  Natural disaster prevention and control
Flood disasters: 1 |  Natural disaster prevention and control
Earthquake disasters: 1 |  Natural disaster prevention and control
Harmful alien species: 1 |  Natural disaster prevention and control
Meteorological department: 1 |  Natural disaster prevention and control
Rain increase: 1 |  Natural disaster prevention and control
Snow: 1 |  Natural disaster prevention and control
Homework system: 1 |  Realistic problems
Artificial weather modification task: 1 |  Natural disaster prevention and control
Emergency command: 1 |  Natural disaster prevention and control
Information system: 1 |  Natural disaster prevention and control
Risk analysis: 1 |  Natural disaster prevention and control
Risk assessment: 1 |  Natural disaster prevention and control
Preventive measures: 1 |  Natural disaster prevention and control
Control technology: 1 |  Natural disaster prevention and control
Biological disasters: 1 |  Natural disaster prevention and control
Response: 1 |  Actively cooperate
Level: 1 |  Recognition
Preventing Alien Species: 1 |  Natural disaster prevention and control
Native habitat: 1 |  Ecological protection and restoration
Survival and reproduction: 1 |  Ecological protection and restoration
Breeding base: 1 |  Ecological protection and restoration
Resource library: 1 |  Ecological protection and restoration
Sealing the lake: 1 |  Regulations
Fishing ban: 1 |  Regulations
Placement: 1 |  Regulations
Blocking: 1 |  Specification
Cultural Heritage Protection Plan: 1 |  Local Knowledge Inheritance
Cultural Relics: 1 |  Inheritance of Local Knowledge
Material cultural heritage: 1 |  Inheritance of local knowledge
Rescue: 1 |  Natural disaster prevention and control
Intangible Cultural Heritage: 1 |  Inheritance of Local Knowledge
River Basin Cooperation: 1 |  Realistic problems
Ecological compensation method: 1 |  Ecological compensation
Commercial insurance: 1 |  Economic field
Limited to: 1 |  Specification
Innovative pastoral production and operation model: 1 |  Innovative type
Business mechanism: 1 |  Economic field
Contracting: 1 |  Economic field
Operator: 1 |  Economic field
Overloaded grazing: 1 |  Regulations
Rural tourism service industry: 1 |  Industrial transformation and upgrading
Ethnicity: 1 |  Cultural field
Featured industries: 1 |  Industrial transformation and upgrading
Resident income: 1 |  Improvement of people's livelihood and well-being
Continuous growth: 1 |  Improvement of people's livelihood and well-being
Natural resource carrying capacity: 1 |  Regulations
Population migration: 1 |  Ecological relocation
Proper Placement: 1 |  Ecological Relocation
Voluntary residents: 1 |  Realistic problems
Self service: 1 |  Innovative
Service System: 1 |  Innovative
Public education and training: 1 |  Promotion and guidance
By visiting: 1 |  Promotion and guidance
Exhibition Display: 1 |  Promotion and Guidance
Explanation and Consultation: 1 |  Promotion and Guidance
Distribute visitor handbook: 1 |  Promotion and guidance
Provide online services: 1 |  Promotion and guidance
Control resource utilization: 1 |  Industrial transformation and upgrading
Advance reservation: 1 |  Realistic problems
Ticket: 1 |  Economic field
Responsible for management: 1 |  Realistic problems
Ticket price: 1 |  Economic field
Rescue hotline: 1 |  Natural disaster prevention and control
Clean Energy: 1 |  Industrial Transformation and Upgrading
Signature: 1 |  Laws and regulations
Commitment Letter: 1 |  Laws and regulations
Consumer behavior: 1 |  Green consumption
Consumption: 1 |  Green consumption
Enjoyment: 1 |  Realizing the value of ecological products
Exclusive rights: 1 |  Realistic problems
Business: 1 |  Economic field
Non commercial: 1 |  NGO
Public institutions: 1 |  Government
Lead: 1 |  Pilot demonstration
Suggestion: 1 |  Realistic problems
Overseas: 1 |  Responsibility of a major country
Legal registration: 1 |  Laws and regulations
Unregistered: 1 |  Realistic problems
Legal filing: 1 |  Laws and regulations
Main role: 1 |  Actively cooperate
Ecological Protection and Restoration Fund: 1 |  Financial support
Donations from various sectors of society: 1 |  Financial support
Foreign government assistance: 1 |  Financial support
Multiple forms: 1 |  Tailored to local conditions
Financial institutions: 1 |  Economic field
Credit Financing: 1 |  Economic field
Fundraising: 1 |  Economic field
Intelligence: 1 |  Personnel training
Technical services: 1 |  Realistic problems
Teaching Internship: 1 |  Research Institute
Participation rights: 1 |  Realistic problems
Targeted aid construction: 1 |  Realistic problems
Assistance unit: 1 |  Realistic problems
Criticism: 1 |  Laws and regulations
Order to rectify: 1 |  Laws and regulations
Stop: 1 |  Specification
Confiscation of illegal gains: 1 |  Laws and regulations
Untreated: 1 |  Regulations
Warning: 1 |  Specification
State organs: 1 |  Organizational leadership
Constituting a crime: 1 |  Laws and regulations
Legal investigation: 1 |  Laws and regulations
Criminal responsibility: 1 |  Laws and regulations
Welfare: 1 |  Realistic problems
Scarcity: 1 |  Pilot demonstration
Material: 1 |  Green consumption
Cascade: 1 |  Description
Breeding: 1 |  Innovative type
New variety: 1 |  Innovative type
Good variety: 1 |  Innovative type
Material: 1 |  Industrial transformation and upgrading
Survival conditions: 1 |  Realistic problems
No longer exists: 1 |  Specification
Rarely: 1 |  Description
Survival: 1 | : Description
Serious threat: 1 |  Natural disaster prevention and control
1/3: Description
Nature: 1 |  Ecological field
Gift: 1 |  Industrial transformation and upgrading
Precious wealth: 1 |  Industrial transformation and upgrading
Cherish: 1 |  Description
Careful: 1 |  Actively cooperate
Care: 1 |  Actively cooperate
Celebration: 1 |  Coordinated Management
Special Economic Zones: 1 |  Economic field
Central Committee of the Communist Party of China: 1 |  Politics
New pattern: 1 |  Industrial transformation and upgrading
Significance: 1 |  Pilot demonstration
Building a solid foundation: 1 |  Guiding ideology
Measure: 1 |  Improve quality and efficiency
Scarcity: 1 |  Pilot demonstration
Intact: 1 |  Realistic problems
Valuable: 1 |  Pilot demonstration
Strengthening: 1 |  Guiding ideology
Very necessary: 1 |  Realistic issues
Effective approach: 1 |  Evaluation monitoring
Degree: 1 |  Realistic problems
Fragmentation: 1 |  Realistic problems
Isolation: 1 |  Realistic problem
Weakening: 1 |  Realistic issues
Urgent: 1 |  Realistic issues
Urgent need: 1 |  Realistic issues
Geographical location: 1 |  Tailored to local conditions
Pregnancy: 1 |  Improving quality and efficiency
Unique to China: 1 |  Pilot demonstration
Rare animals and plants: 1 |  Pilot demonstration
Category: 1 |  Ecological Protection and Restoration
Treasure trove: 1 |  Ecological protection and restoration
Single nature reserve: 1 |  Ecological protection and restoration
Rescue: 1 |  Natural disaster prevention and control
Ecological balance: 1 |  Ecological protection and restoration
Practice: 1 |  Realistic problems
High point: 1 |  Realistic problems
Balance point: 1 |  Realistic problems
Li: 1 |  Cultural field
Miao: 1 |  Cultural field
Ethnic minorities: 1 |  Cultural field
Traditional habitat: 1 |  Well equipped facilities
Economic structure: 1 |  Economic field
Channel for increasing income: 1 |  Economic field
Narrowness: 1 |  Description
Poor population: 1 |  Community residents
Dependency: 1 |  Industrial transformation and upgrading
Traditional Utilization: 1 |  Improvement of Livelihood and Welfare
Economic Value: 1 |  Economic field
Poverty Alleviation: 1 |  Improvement of Livelihood and Welfare
19th National Congress: 1 |  Guiding ideology
II: 1 |  Guiding ideology
Era: 1 |  National Strategy
Vivid: 1 |  Pilot demonstration
Example: 1 |  Pilot demonstration
Example: 1 |  Pilot demonstration
Cross: 1 |  Realistic problems
Fragment: 1 |  Realistic issues
Putting people first: 1 |  Guiding ideology
Poor population: 1 |  Improvement of people's livelihood and well-being
Income increase: 1 |  Improvement of people's livelihood and well-being
Li Miao: 1 |  Cultural field
Livelihood substitution: 1 |  Improvement of people's livelihood and well-being
Benefit: 1 |  Improvement of people's livelihood and well-being
Sharing: 1 |  Improvement of People's Livelihood and Welfare
New mechanism: 1 |  Institutional guarantees
Operation: 1 |  Actively cooperate
Institutional innovation: 1 |  Institutional guarantees
Strengthening: 1 |  Promotion and guidance
Ecological protection and restoration system: 1 |  Coordinated management
Maintain stability: 1 |  Adapt to local conditions
Pilot Zone: 1 |  Pilot demonstration
Baoting County: 1 |  Government
Maogan Township: 1 |  Government
Baisha: 1 |  Government
Changjiang: 1 |  Government
East: 1 |  Government
Baoting: 1 |  Government
Lingshui: 1 |  Government
Ledong: 1 |  Government
Wanning: 1 |  Government
Village Committee: 1 |  Government
Ziyang: 1 |  Government
Mao Rui: 1 |  Government
Panlong: 1 |  Government
Atoling: 1 |  Government
Hainan Provincial Government: 1 |  Government
Whole process: 1 |  Realistic problems
Budget performance management: 1 |  Realistic problems
Review and evaluation: 1 |  Evaluation monitoring
Evaluation monitoring mechanism: 1 |  Evaluation monitoring
Ecological Green Heart: 1 |  Pilot demonstration
Ecological conservation system: 1 |  Coordinated management
Following forest ecosystem: 1 |  Coordinated management
Succession law: 1 |  Adapt to local conditions
Restructuring: 1 |  Innovative
Natural restoration as the main approach: 1 |  Improving quality and efficiency
Protection scope: 1 |  Identification
Social service function: 1 |  Improvement of people's livelihood and well-being
Self repair ability: 1 |  Evaluation monitoring
Ecological protection, restoration and repair efforts: 1 |  Evaluation monitoring
Stability: 1 |  Improve quality and efficiency
Natural restoration: 1 |  Adapt to local conditions
Contract: 1 |  Regulations
Economic Forest: 1 |  Economic field
Natural succession: 1 |  Tailor measures to local conditions
Manual assisted repair: 1 |  Actively cooperate
Group building species: 1 |  Ecological
Forest Economics: 1 |  Economic field
Lake Reservoir: 1 |  Ecological field
Context: 1 |  Realistic problems
Integration: 1 |  Realistic problems
Network channel: 1 |  Realistic problems
Management Information System: 1 |  Technological Support
Water conservation capacity: 1 |  Realizing the value of ecological products
Development and utilization: 1 |  Industrial transformation and upgrading
Red line: 1 |  Realistic problems
Effective prevention: 1 |  Natural disaster prevention and control
Protecting the traditional ecological Cultural field of ethnic minorities: 1 |  Inheritance of local knowledge
Mountain and forest: 1 |  Ecological field
Ethnic cultural integration: 1 |  Cultural field
Surrounding natural resources: 1 |  Realistic problems
Resident Employment: 1 |  Improvement of Livelihood and Welfare
Traditional ecological industry: 1 |  Industrial transformation and upgrading
National Park Ecological Dividend: 1 |  Ecological compensation
Community of Interest: 1 |  Environmental justice
Claim: 1 |  Actively cooperate
Ecological restoration and governance: 1 |  Realistic problems
Ecological Relocation Project: 1 |  Ecological Relocation
Ecological sensitive and fragile areas: 1 |  Ecological relocation
Priority selection: 1 |  Pilot demonstration
Characteristic towns around national parks: 1 |  Ecological relocation
Outside the national park near the town: 1 |  Ecological relocation
Modern Agricultural Park: 1 |  Ecological Relocation
Industrial Park: 1 |  Ecological Relocation
Nearby: 1 |  Ecological relocation
Creating conditions: 1 |  Realistic problems
Social service public welfare positions: 1 |  NGO
Registered impoverished population: 1 |  Improvement of people's livelihood and well-being
Population receiving subsistence allowance: 1 |  Improvement in people's livelihood and well-being
Environmental education services: 1 |  Industrial transformation and upgrading
Housing: 1 |  Improvement of people's livelihood and well-being
Electricity consumption: 1 |  Improvement of people's livelihood and well-being
Drinking water: 1 |  Improvement of people's livelihood and well-being
Production and daily needs: 1 |  Improvement of people's livelihood and well-being
Economic benefits: 1 |  Economic field
Social benefits: 1 |  Social field
Benefit: 1 |  Realistic problems
Tourism and sightseeing: 1 |  Industrial transformation and upgrading
Deadline: 1 |  Regulations
Revenue Evaluation monitoring: 1 |  Evaluation monitoring
Low carbon: 1 |  National Responsibility
Ecological Experience Zone: 1 |  Industrial Transformation and Upgrading
Integrating into Nature: 1 |  Environmental justice
Enjoying Nature: 1 |  Environmental justice
Cherish Nature: 1 |  Environmental justice
Surrounding towns: 1 |  Realistic problems
Public Service Center: 1 |  Well equipped facilities
Outside the park: 1 |  Realistic problems
Minimize as much as possible: 1 |  Realistic problems
Performance orientation: 1 |  Orientation
Compensation for ecological damages: 1 |  Ecological compensation
Beneficiary payment: 1 |  Ecological compensation
Protector: 1 |  Community residents
Financial subsidy: 1 |  Ecological compensation
Collaboration with counterparts: 1 |  Realistic problems
Talent training: 1 |  Personnel training
Co built park: 1 |  Realistic problems
Horizontal ecological protection and restoration compensation: 1 |  Ecological compensation
Merge: 1 |  Realistic problems
Fundraising: 1 |  Financial support
Fiscal transfer payments: 1 |  Financial support
Evaluation monitoring: 1 |  Evaluation monitoring
Local regulations: 1 |  Laws and regulations
Breakthrough: 1 |  Innovative type
Expert Committee: 1 |  Organizational leadership
Monitoring platform: 1 |  Well equipped facilities
Technical solution demonstration: 1 |  Realistic problems
Excellent talents: 1 |  Personnel training
Website: 1 |  Promotion and Guidance
Help: 1 |  Realistic problems
Weibo: 1 |  Promotion and guidance
Expansion: 1 |  Innovative type
Implementation method: 1 |  Improve quality and efficiency
Classification compensation: 1 |  Ecological compensation
Ecological green protection: 1 |  Improving quality and efficiency
Industrial Green Transformation: 1 |  Improving quality and efficiency
Community Green Development: 1 |  Improving quality and efficiency
Institutionalization: 1 |  Institutional guarantees
Optimal selection: 1 |  Pilot demonstration
Labor ability: 1 |  Improving quality and efficiency
File and Card Establishment: 1 |  Improvement of Livelihood and Welfare
Poor households: 1 |  Improvement of people's livelihood and well-being
Subsidy scope: 1 |  Ecological compensation
Tree Forest: 1 |  Ecological
Ecological public welfare forest: 1 |  NGO
Natural commodity forest: 1 |  Economic field
Operability: 1 |  Economic field
Funding: 1 |  Financial support
Investigation: 1 |  Evaluation monitoring
Declaration: 1 |  Realistic problems
Compensation for servitude management: 1 |  Ecological compensation
Collective forest land: 1 |  Realistic problems
Forest land ownership: 1 |  Realistic problems
Efficient management: 1 |  Realistic problems
Non state-owned: 1 |  Realistic problems
Tea withdrawal: 1 |  Industrial transformation and upgrading
Reduce or not increase: 1
Subsidies for afforestation and greening: 1 |  Ecological compensation
Fujian Province: 1 |  Government
Fujian Politics: 1 |  Politics
Weight: 1 |  Pilot demonstration
Compensation: 1 |  Ecological compensation
Resettlement compensation: 1 |  Ecological compensation
Employment training: 1 |  Personnel training
Provide public welfare positions: 1
Placement funds: 1 |  Ecological compensation
Department of Social Affairs: 1 |  Organizational leadership
Art: 1 |  Cultural field
Ancient architecture: 1 |  Cultural field
Commemorative architecture: 1 |  Cultural field
Tomb: 1 |  Cultural field
Cliff: 1 |  Cultural field
Stone Carvings: 1 |  Cultural field
Modern and Contemporary: 1
Historic Site: 1 |  Cultural field
Red Cultural field: 1 |  Cultural field
Minyue Cultural field: 1 |  Cultural field
Zhuzi Cultural field: 1 |  Cultural field
Tea Cultural field: 1 |  Cultural field
Folk: 1 |  Cultural field oriented
Music and Dance: 1 |  Literature
Protective subsidy: 1 |  Ecological compensation
Housing and Construction: 1 |  Government
Funding for the protection of cultural resources: 1 |  Inheritance of local knowledge
Cultural Relics Bureau: 1 |  Organizational leadership
Green Industry Development: 1 |  Improving quality and efficiency
Industrial upgrading subsidy: 1 |  Improving quality and efficiency
The Road to Green Development: 1 |  Improving quality and efficiency
Ecotourism Industry: 1 |  Industrial Transformation and Upgrading
Modern AgriCultural field: 1 |  Industrial Transformation and Upgrading
Green Industry Production Project: 1 |  Industrial Transformation and Upgrading
Governance subsidy: 1 |  Ecological compensation
Village Ecological field: 1 |  Improvement of living environment
Domestic sewage treatment: 1 |  Improvement of living environment
Village architectural style: 1 |  Cultural field
Administrative Village: 1 |  Government
Village land spatial planning: 1 |  Planning and construction
Active support: 1 |  Institutional guarantees
Water plant: 1 |  Enterprise
Water supply pipe: 1 |  Enterprise
Further improvement: 1 |  Improve quality and efficiency
Revolution: 1 |  Industrial transformation and upgrading
Household toilet: 1 |  Well equipped facilities
Home Cleaning: 1 |  Improvement of Livelihood and Welfare
Rural housing renovation: 1 |  Improvement of people's livelihood and well-being
Health Commission and others: 1 |  Government
Subsidy funds for human settlement environment protection: 1
Natural Village: 1 |  Community residents
Health Commission: 1 |  Organizational leadership
Unified leadership: 1 |  Organizational leadership
Pilot work: 1 |  Realistic problems
Practical: 1 |  Realistic problems
Financial Evaluation monitoring: 1 |  Evaluation monitoring
Special purpose: 1 |  Evaluation monitoring
Performance management of compensation: 1 |  Realistic problems
Protagonist: 1 |  Community residents
The public: 1 |  The public
Top level design: 1 |  Planning and construction
Multiple measures taken simultaneously: 1 |  Improving quality and efficiency
Policy synergy: 1 |  Realistic problems
Leading role: 1 |  Realistic problems
Collaborative efforts: 1 |  Regional coordination
Comprehensive efficiency: 1 |  Evaluation monitoring
Clarity: 1 |  Realistic problems
Fully mobilize: 1 |  Realistic problems
Natural attribute: 1 |  Tailored to local conditions
Classification strategy: 1 |  Adapt to local conditions
Performance concept: 1 |  Evaluation monitoring
Method: 1 |  Realistic problems
Result orientation: 1 |  Orientation
Cost effectiveness: 1 |  Orientation
Hardening: 1 |  Well equipped facilities
Responsibility constraint: 1 |  Realistic problems
Configuration efficiency: 1 |  Evaluation monitoring
Guiding function: 1 |  Guiding
Continuously enriching: 1 |  Improving quality and efficiency
Tool: 1 |  Well equipped facilities
Steady: 1 |  Improve quality and efficiency
By 2035: 1 |  Prediction
Worldwide: 1 |  Responsibility of major powers
Geographical Unit: 1
Sustainability: 1 |  Adapt to local conditions
Natural relics: 1 |  Cultural field
Degradation: 1 |  Specification
Patrol ability: 1 |  Actively cooperate
Background resources: 1 |  Evaluation monitoring
Staffing: 1 |  Personnel training
Proper: 1 |  Improve quality and efficiency
Stable: 1 |  Improve quality and efficiency
Legitimate interests: 1 |  Laws and regulations
Measurement: 1 |  Prediction
Greenhouse gases: 1 |  Showcasing the responsibility of great powers
Emission reduction: 1 |  Showcasing the responsibility of great powers
International Cooperation: 1 |  Coordinated Management
Abroad: 1 |  Responsibility of a major country
Advanced management experience: 1 |  Pilot demonstration
Situation: 1 |  Realistic problems
Transaction: 1 |  Realistic problems
Subdivision: 1 |  Realistic problems
Closely related: 1 |  Realistic problems
Province: 1 |  Government
Autonomous Region: 1 |  Government
Directly administered municipality: 1 |  Government
Topic: 1 |  Realistic problems
Candidate: 1 |  Realistic problems
Financial resources: 1 |  Financial support
Tax rate: 1 |  Financial support
Donation: 1 |  Financial support
Introduction: 1 |  Financial support
High quality: 1 |  Pilot demonstration
Diversification: 1 |  Tailored to local conditions
Ecological Product System: 1 |  Realizing the Value of Ecological Products
Bilateral: 1 |  Realistic problems
Highly valued: 1 |  Pilot demonstration
Horizontal: 1 |  Realistic problems
Interaction: 1 |  Realistic problems
Combining with reality: 1 |  Tailor measures to local conditions
Tasks: 1 |  Realistic problems
Rules and regulations: 1 |  Institutional guarantees
Framework: 1 |  Planning and construction
Financial Management: 1 |  Financial support
Differentiation: 1 |  Diagnosis
Ecological assets: 1 |  Industrial transformation and upgrading
Ecological service value: 1 |  Realizing the value of ecological products
Performance objective: 1 |  Realistic problems
Important Basis: 1 |  National Strategy
Progress: 1 |  Facilities are complete
Preliminary work: 1 |  Facilities improvement
Regulatory Authority: 1 |  Organizational leadership
China, Russia, and North Korea: 1
Boundary: 1 |  Identification
Geographic coordinates: 1 |  Identification
Mid to low mountains: 1
Canyon: 1 |  Ecological field
Hills: 1 |  Ecological field
Basin: 1 |  Ecological field
Plain: 1 |  Ecological field
Total length approximately: 1
Belonging to: 1
Wusuli River: 1 |  Ecological field
Soil: 1 |  Ecological
Hillside land: 1 |  Ecological
Swamp soil: 1 |  Ecological
Yellow brown soil: 1 |  Ecological
Brown soil: 1 |  Ecological
Black calcareous soil: 1 |  Ecological field
Chestnut soil: 1 |  Ecological
Grassland soil: 1 |  Ecological
Black Soil: 1 |  Ecological
Wind blown soil: 1 |  Ecological
Soil surface layer: 1 |  Ecological
Humus layer: 1 |  Ecological humus layer
Thin layer: 1 |  Ecological
Peat layer: 1 |  Ecological
Natural vegetation: 1 |  Ecological field
Vegetation type: 1 |  Ecological
Fish scale spruce: 1 |  Ecological field
Stinky fir: 1 |  Ecological
Red spruce: 1 |  Ecological
Cold temperate coniferous forest: 1 |  Ecological field
Warm coniferous forest: 1 |  Ecological
Maple Birch: 1 |  Ecological
Warm coniferous and broad-leaved mixed forest: 1 |  Ecological
Birch: 1 |  Ecological
Shanyang: 1 |  Ecological field
Maple: 1 |  Ecological
Walnut tree: 1 |  Ecological
Deciduous broad-leaved forest: 1 |  Ecological field
Hazel: 1 |  Ecological field
Lespedeza: 1 |  Ecological field
Artemisia annua: 1 |  Ecological field
Deciduous broad-leaved shrub: 1 |  Ecological field
Chapter 1 |  Ecological field
Diyu: 1 |  Ecological
Mosquito Grass: 1 |  Ecological field
Cluster: 1 |  Ecological field
Grass: 1 |  Ecological field
Weeds: 1 |  Ecological field
Mostly: 1 |  Ecological field
Xiu's moss: 1 |  Ecological field
Reed: 1 |  Ecological
Ulva moss: 1 |  Ecological field
Needle nosed moss: 1 |  Ecological
Lotus: 1 |  Ecological field
Water Lilies: 1 |  Ecological field
Floating leaf eye vegetable: 1 |  Ecological
Laocai: 1 |  Ecological
Ling: 1 |  Ecological field
Floating water: 1 |  Ecological field
Ting Shui: 1 |  Ecological field
Accumulation: 1 |  Description
Billion cubic meters: 1 |  Description
Abies: 1 |  Ecological
Birch: 1 |  Ecological
Spruce: 1 |  Ecological
Poplar tree: 1 |  Ecological field
Secondary forest: 1 |  Ecological field
Japanese larch: 1 |  Ecological field
Forestry: 1 |  Ecological field
Insects: 1 |  Ecological field
Position: 1 |  Ecological field
Kilogram: 1 |  Description
Rabbit: 1 |  Ecological field
Badger: 1 |  Ecological field
Discovery: 1 |  Diagnosis
Village registered residence: 1 |  Community residents
Han ethnicity: 1 |  Cultural field
Korean ethnicity: 1 |  Cultural field
Majority of population: 1 |  Community residents
Production materials: 1 |  Industrial transformation and upgrading
State owned land: 1 |  Realistic problems
Land type: 1 |  Realistic problems
AgriCultural field, forestry and animal husbandry: 1 |  Industrial transformation and upgrading
Service industry: 1 |  Industrial transformation and upgrading
Rural tourism: 1 |  Industrial transformation and upgrading
Small and scattered: 1
Complete: 1 |  Well equipped facilities
Reception: 1 |  Actively cooperate
Ground planting: 1 |  Industrial transformation and upgrading
Mushroom: 1 |  Industrial transformation and upgrading
Livestock industry: 1 |  Industrial transformation and upgrading
Forest Frog: 1 |  Ecological field
Bees: 1 |  Ecological field
Pig: 1 |  Ecological field
Sheep: 1 |  Ecological field
Chicken: 1 |  Ecological field
Planting industry: 1 |  Industrial transformation and upgrading
Rice: 1 |  Ecological
Soybeans: 1 |  Ecological
Corn: 1 |  Ecological
Chinese herbal medicine: 1 |  Ecological field
Fungi: 1 |  Ecological field
Wild vegetables: 1 |  Ecological field
Going out: 1 |  Community residents
Employment: 1 |  Community residents
County and City: 1 |  Government
County: 1 |  Government
Road network: 1 |  Well equipped facilities
AquaCultural field: 1 |  Ecological field
Changchun Forest Resources Evaluation monitoring and Management Office: 1 |  Organizational leadership
Northeast Tiger and Leopard National Park State owned Natural Resources Asset Management Bureau: 1 |  Organizational leadership
Forest Industry Bureau: 1 |  Organizational leadership
Forestry department: 1 |  Organizational leadership
Pilot Management Sub bureau: 1 |  Organizational leadership
Normalization: 1 |  Environmental justice
Mountain patrol: 1 |  Evaluation monitoring
Signage: 1 |  Identification
Square meters: 1 |  Description
Monitoring Center: 1 |  Well equipped facilities
Base station: 1 |  Well equipped facilities
Camera: 1 |  Technological support
Camera: 1 |  Technological support
Taipinggou Village: 1 |  Community residents
Daliudaogou Village: 1 |  Community residents
Biological fence: 1 |  Planning and construction
Signature: 1 Tiger and Leopard Protection: 1 |  Ecological Protection and Restoration
Effect: 1 |  Improve quality and efficiency
Endangered animals: 1 |  Ecological protection and restoration
Alliance: 1 |  Realistic problems
Listed as: 1 |  Specification
Extremely dangerous: 1 |  Specification
Temperate forest ecosystem: 1 |  Ecological protection and restoration
Food Chain: 1 |  Ecological field
Newborn tiger and leopard cubs: 1
Settlement: 1 |  Improvement of people's livelihood and well-being
Mature Forest: 1 |  Ecological
Maintain good: 1 |  Improve quality and efficiency
Animal group: 1 |  Ecological field
Small and medium-sized: 1
Beasts: 1 |  Ecological field
Food Network: 1 |  Ecological field
Carnivorous animals: 1 |  Ecological field
Brown Bear: 1 |  Ecological field
Yellow Throat: 1 |  Ecological field
Mink: 1 |  Ecological field
Otter: 1 |  Ecological field
Small: 1 |  Ecological
Leopard Cat: 1 |  Ecological field
Yellow weasel: 1 |  Ecological field
Lingwu: 1 |  Ecological field
Herbivores: 1 |  Ecological field
Beach fish: 1 |  Ecological field
Hemp salmon: 1 |  Ecological field
Breeding site: 1 |  Ecological
New development stage: 1
Implementation: 1 |  Actively cooperate
Remember: 1 |  Actively cooperate
The Greatest of Nations: 1 |  National Strategy
Host: 1 |  Realistic problems
Approved: 1 |  Realistic problems
Clearly state: 1 |  Realistic problems
Power: 1 |  Improve quality and efficiency
Source: 1 |  Industrial transformation and upgrading
Strategy: 1 |  National Strategy
Indicate: 1 |  Realistic problems
Fundamentally: 1 |  Realistic problems
Creation: 1 |  Industrial transformation and upgrading
Consolidation: 1 |  Realistic problems
Challenge: 1 |  Industrial transformation and upgrading
Long road ahead: 1 |  Actively cooperate
Constraints: 1 |  Regulations
New Contribution: 1 |  Industrial Transformation and Upgrading
Differentiation: 1 |  Adapt to local conditions
Central local joint construction: 1 |  Organizational leadership
Dual leadership: 1 |  Organizational leadership
Continuously expanding: 1 |  Tailor measures to local conditions
Residents within the park: 1 |  Community residents
Forest industry enterprise management and maintenance position: 1 |  Enterprise
Global: 1 |  Realistic problems
Benign cycle: 1 |  Adapt to local conditions
Template: 1 |  Pilot demonstration
Border Defense: 1 |  Politics
National Defense Construction: 1 |  Politics
Win win: 1 |  Realistic problems
Carbon Pool: 1 |  National Responsibility
Carbon Footprint System: 1 |  National Responsibility
Example: 1 |  Pilot demonstration
Human and Nature: 1 |  Environmental justice
High level: 1 |  Improving quality and efficiency
Sensitivity: 1 |  Pilot demonstration
Huishui District: 1 |  Pilot demonstration
Interim Measures: 1 |  Suggestions
Notice: 1 |  Suggestion
File: 1 |  Suggestion
Ban: 1 |  Regulations
Stability: 1 |  Specification
Damage: 1 |  Specification
Scattered: 1 |  Regulations
Collection: 1 |  Regulations
Yinglin: 1 |  Regulations
Pruning: 1 |  Regulations
Feeding point: 1 |  Well equipped facilities
Saline alkali field: 1 |  Well equipped facilities
Sharp reduction: 1 |  Regulations
Deduction: 1 |  Regulations
Diffusion resistance: 1 |  Specification
Barrier: 1 |  Specification
Proposed: 1 |  Regulations
Pipeline: 1 |  Improvement of People's Livelihood and Welfare
Transportation facilities: 1 |  Improvement of people's livelihood and well-being
Passage: 1 |  Improvement of people's livelihood and well-being
Ground passage: 1 |  Improvement of people's livelihood and well-being
Passing by: 1 |  Improvement of people's livelihood and well-being
Tianqiao: 1 |  Improvement of People's Livelihood and Welfare
Underground passage: 1 |  Improvement of people's livelihood and well-being
Underground Tunnel: 1 |  Improvement of Livelihood and Welfare
Speed limit: 1 |  Specification
Treatment: 1 |  Ecological protection and restoration
Rehabilitation: 1 |  Ecological protection and restoration
Identification: 1 |  Identification
Abandoned land: 1 |  Regulations
Gradually formed: 1 |  Adapt to local conditions
Development Trend: 1 |  Prediction
Rescue: 1 |  Natural disaster prevention and control
Mobile rescue: 1 |  Natural disaster prevention and control
Rescue equipment: 1 |  Well equipped facilities
DNA: 1 |  Ecological protection and restoration
Genome: 1 |  Ecological protection and restoration
Complete sequence: 1
Genetics: 1 |  Ecological Protection and Restoration
Commerciality: 1 |  Industrial transformation and upgrading
Landfill: 1 |  Regulations
Sand mining: 1 |  Regulations
Aquatic wild species: 1 |  Ecological protection and restoration
Terrestrial wild species: 1 |  Ecological protection and restoration
Illegal: 1 |  Regulations
Random arrests: 1 |  Regulations
Overhunting: 1 |  Regulations
Random digging: 1 |  Regulations
Overexploitation: 1 |  Regulations
Illegal behavior: 1 |  Statute
Forest Protection: 1 |  Ecological Protection, Restoration and Restoration
Planting and Renovation: 1 |  Ecological Protection, Restoration, and Restoration
Unreasonable: 1 |  Regulations
Reconstruction: 1 |  Ecological protection, restoration, and repair
Degradation tank: 1 |  Industrial transformation and upgrading
Purification: 1 |  Industrial transformation and upgrading
Clarify: 1 |  Evaluation monitoring
Bottom line: 1 |  Evaluation monitoring
Specialization: 1 |  Personnel training
Team building: 1 |  Personnel training
Fire situation: 1 |  Natural disaster prevention and control
Firefighting equipment: 1 |  Natural disaster prevention and control
Capital: 1 |  Industrial transformation and upgrading
Reserve Library: 1 |  Technological Support
Coverage: 1 |  Technological support
Consultation: 1 |  Industrial transformation and upgrading
Information database: 1 |  Technological support
Strict prevention: 1 |  Regulations
Canine distemper: 1 |  Natural disaster prevention and control
Africa: 1 |  Natural disaster prevention and control
Swine Fever: 1 |  Natural disaster prevention and control
Waiting for epidemic source: 1 |  Natural disaster prevention and control
Prevention: 1 |  Natural disaster prevention and control
Hazard: 1 |  Natural disaster prevention and control
Fire hazard: 1 |  Natural disaster prevention and control
Firefighting: 1 |  Natural disaster prevention and control
Fireproof observation tower: 1 |  Well equipped facilities
Installation: 1 |  Well equipped facilities
Eye: 1 |  Well equipped facilities
Barracks: 1 |  Well equipped facilities
Census: 1 |  Evaluation monitoring
Current situation and: 1
Beetle: 1 |  Ecological field
Pine caterpillar: 1 |  Ecological field
White Moth: 1 |  Ecological field
Pine wood: 1 |  Ecological
Nematodes: 1 |  Ecological field
Medication: 1 |  Natural disaster prevention and control
Equipment: 1 |  Natural disaster prevention and control
Joint governance: 1 |  Natural disaster prevention and control
Disease: 1 |  Natural disaster prevention and control
Pathogen: 1 |  Natural disaster prevention and control
Death: 1 |  Natural disaster prevention and control
Heritage: 1 |  Natural disaster prevention and control
Hydrometeorology: 1 |  Natural disaster prevention and control
Environmental pollution: 1 |  Natural disaster prevention and control
High Precision:1 |  Technological Support
Front-end Network Data:1 |  Technological Support
Information Collection:1 |  Technological Support
Species Identification:1 |  Technological Support
Edge Computing Data Cleansing:1 |  Technological Support
Front-end Monitoring:1 |  Technological Support
Mid-segment Transmission:1 |  Technological Support
Back-end Services:1 |  Technological Support
Front-end:1 |  Technological Support
Satellite Technology:1 |  Technological Support
Manned Aircraft:1 |  Technological Support
Loaded Data Imagery:1 |  Technological Support
Airborne:1 |  Technological Support
LiDAR (Light Detection and Ranging):1 |  Technological Support
DEM (Digital Elevation Model):1
Investigation and Verification:1 |  Evaluation monitoring
Wireless Infrared Cameras:1 |  Technological Support
Probes:1 |  Technological Support
Structural Monitoring:1 |  Technological Support
Elements:1 |  Technological Support
Smart:1 |  Technological Support
Integrated Platform:1 |  Infrastructure Improvement
Aggregation:1 |  Realistic problems
Stations:1 |  Infrastructure Improvement
Data Sharing:1 |  Infrastructure Improvement
Service Platform:1 |  Infrastructure Improvement
Visualization:1 |  Technological Support
Cross-department:1 |  Realistic problems
Cross-hierarchy:1 |  Realistic problems
Cross-regional:1 |  Realistic problems
Data Processing:1 |  Technological Support
Regular Maintenance:1 |  Evaluation monitoring
Transmission Base Stations:1 |  Infrastructure Improvement
Storage Capacity:1 | : Realistic problems
Satellite Remote Sensing:1 |  Technological Support
Aerial Remote Sensing:1 |  Technological Support
Summarizing Experience:1 |  Evaluation monitoring
Interpretation:1 |  Diagnosis
Video Capture Cards:1 |  Technological Support
Mobile Field Shelters:1 |  Technological Support
Pest Infestation:1 |  Natural disaster prevention and control
Jishi Media:1 |  Publicity and guidance
Media:1 |  Publicity and guidance
Thematic:1 |  Publicity and guidance
Annual Report:1 |  Publicity and guidance
Management Personnel:1 |  Government
High-tech:1 |  Technological Support
Office Equipment:1 |  Technological Support
Water Supply and Drainage:1 |  Improvement of People's Livelihood
Telecommunications:1 |  Improvement of People's Livelihood
Heating:1 |  Improvement of People's Livelihood
Security:1 |  Realistic problems
Personnel Allocation:1 |  Realistic problems
Mineral Resources:1 |  Industrial transformation and upgrading
Inventory:1 |  Improvement of People's Livelihood
Production Areas:1 |  Improvement of People's Livelihood
Joint Control:1 |  Realistic problems
Duty:1 |  Actively cooperate
Extensive Implementation:1 |  Realistic problems
Discipline:1 |  Laws and regulations
Online Platforms:1 |  Infrastructure Improvement
Emergency Rescue Capability:1 |  Realistic problems
Incentive Mechanisms:1 |  Realistic problems
Emergency, Difficulty, Danger, and Heaviness:1 | : Natural disaster prevention and control
Fulfilling Duties:1 |  Actively cooperate
Fulfilling Responsibilities:1 |  Actively cooperate
Outstanding Performance:1 |  Actively cooperate
Commendation:1 |  Realistic problems
Merit Citation:1 |  Realistic problems
Award:1 |  Realistic problems
Rescue Vehicles:1 |  Natural disaster prevention and control
Long-distance:1 |  Technological Support
Automatic:1 |  Technological Support
Broadcast System:1 |  Publicity and guidance
Control System:1 |  Technological Support
Application Software:1 |  Technological Support
Contingency Plans:1 |  Planning and construction
Patterns:1 |  Tailor measures to local conditions
Microwave:1 |  Technological Support
Accuracy:1 |  Improving quality and efficiency
Human-Tiger Conflict Prone Areas:1
Charging:1 |  Improvement of People's Livelihood
Navigation:1 |  Technological Support
Distress Call:1 |  Natural disaster prevention and control
Helicopter:1 |  Technological Support
Helipad:1 |  Laws and regulations
Appearance (of animals):1
Warning Signs:1 |  Publicity and guidance
Publicity Signs:1 |  Publicity and guidance
Casualties:1 |  Ecological compensation
Property Loss:1 |  Ecological compensation
Frequent Occurrence:1 |  Natural disaster prevention and control
Mudslides:1 |  Natural disaster prevention and control
Reinforcement:1 |  Infrastructure Improvement
Operation:1 |  Infrastructure Improvement
Smooth Functioning:1 |  Infrastructure Improvement
Integrity:1 |  Laws and regulations
Enforcement:1 |  Laws and regulations
Township Governments:1 |  Organizational leadership
Judicial Departments:1 |  Organizational leadership
Crackdown:1 |  Laws and regulations
Law Enforcement Personnel:1 |  Organizational leadership
Job Training:1 |  Personnel training
Complete Records:1 |  Evaluation monitoring
Modern Technology:1 |  Technological Support
Verifiable Evidence:1 |  Realistic problems
Ecological research:1 |  Research institutes
Station Networks:1 |  Infrastructure Improvement
Resource Allocation:1 |  Industrial transformation and upgrading
Scientific and Technical Personnel:1 |  Personnel training
Models:1 |  Pilot demonstration
Experiments:1 |  Pilot demonstration
Optimization:1 |  Pilot demonstration
In-depth Research:1 |  Research institutes
Genetic Genes:1 |  Ecological protection and restoration
Tackling Key Problems:1 |  Planning and construction
Carrying Capacity:1 |  Laws and regulations
Various Countries:1 |  Showcasing the responsibility of great powers
Solutions:1 |  Planning and construction
Localization:1 |  Improving quality and efficiency
Specific Measures:1 |  Actively cooperate
Traditional Industries:1 |  Industrial transformation and upgrading
Ecologicalization:1 |  Improving quality and efficiency
Eco-friendly:1 |  Improving quality and efficiency
Different Levels:1 |  Tailor measures to local conditions
System Management:1 |  Realistic problems
Market:1 |  Industrial transformation and upgrading
Carbon Peak:1 |  Showcasing the responsibility of great powers
Carbon Neutrality:1 |  Showcasing the responsibility of great powers
National Standards:1 |  Realistic problems
Interdisciplinary:1 |  Realistic problems
Lectures:1 |  Publicity and guidance
Inspection:1 |  Evaluation monitoring
Teaching Experiments:1 |  Research institutes
Research Projects:1 |  Research institutes
Academic Forums:1 |  Research institutes
Universities:1 |  Research institutes
Mutual:1 |  Realistic problems
Interconnection:1 |  Realistic problems
Mutual Learning:1 |  Realistic problems
Government of the People's Republic of China:1 |  Political
Government of the Russian Federation:1 |  Political
Specification:1 |  Laws and regulations
Bilateral Agreements:1 |  Laws and regulations
Action Plans:1 |  Planning and construction
Skills:1 |  Personnel training
Academic:1 |  Research institutes
Seminars:1 |  Research institutes
Overall Planning:1 |  Planning and construction
Talent Teams:1 |  Personnel training
Research Areas:1 |  Research institutes
Monitoring Areas:1 |  Evaluation monitoring
Terrestrial:1 |  Ecological
Distinctive Theme:1 |  Publicity and guidance
Natural Environment:1 |  Ecological
Science Popularization Corridor:1 |  Publicity and guidance
Education Center:1 |  Publicity and guidance
Daxinggou Town:1 |  Government
Dongguang Town:1 |  Government
Hadamen Township:1 |  Government
Banshi Town:1 |  Government
Daduichuan Town, Dongning City:1 |  Government
Sandaolin Forest Farm, Tokyo City:1
Gonghe Township, Muling City:1 |  Government
Liangshui Town, Tumen City:1 |  Government
Research-based Learning:1 |  Research institutes
Live Streaming:1 |  Publicity and guidance
Cloud Platform:1 |  Technological Support
Cosmic Space:1 |  Technological Support
Access Control System:1 |  Technological Support
Unified Standards:1 |  Realistic problems
Teaching Faculty:1 |  Personnel training
Manuals:1 |  Publicity and guidance
Popular Science Readings:1 |  Publicity and guidance
Self-guided:1 |  Technological Support
Key Points:1 |  Pilot demonstration
Tour Guides/Interpreters:1 |  Personnel training
Teaching Staff:1 |  Personnel training
Official Website:1 |  Publicity and guidance
Full Utilization:1 |  Industrial transformation and upgrading
Distance Education:1 |  Publicity and guidance
Red Revolutionary Cultural field:1 |  Cultural field
National Defense Safety Education:1 |  Publicity and guidance
Motor Vehicle Roads:1 |  Infrastructure Improvement
Luoziqiao Town:1 |  Government
Fuxing Town:1 |  Government
Homestays:1 |  Industrial transformation and upgrading
Specialty Products:1 |  Industrial transformation and upgrading
Supplies:1 |  Industrial transformation and upgrading
Replenishment:1 |  Industrial transformation and upgrading
Campsites:1 |  Industrial transformation and upgrading
Main Roads:1 |  Infrastructure Improvement
Activation:1 |  Realistic problems
Value-added:1 |  Improving quality and efficiency
Strategies:1 |  Recommendation
Traditional Media:1 |  Publicity and guidance
Launch:1 |  Recommendation
Marketing:1 |  Economic
Cultural and Creative Enterprises:1 |  Cultural field
Artisan Craftsmen:1 |  Cultural field
Excellent Traditional Cultural field:1 |  Local Knowledge Inheritance
Creative Transformation:1 |  Industrial transformation and upgrading
Promotion:1 |  Publicity and guidance
Values:1 |  Publicity and guidance
Service-oriented:1 |  Industrial transformation and upgrading
Production-oriented:1 |  Industrial transformation and upgrading
Management Systems:1 |  Realistic problems
Multiple Products:1 |  Industrial transformation and upgrading
AgriCultural field:1 |  Industrial transformation and upgrading
Animal Husbandry:1 |  Industrial transformation and upgrading
Intellectual Property:1 |  Realistic problems
Certification:1 |  Diagnosis
Product Quality:1 |  Improving quality and efficiency
Product Development:1 |  Industrial transformation and upgrading
Film and Television:1 |  Publicity and guidance
Regulation and Control:1 |  Realistic problems
Host Region:1 |  Community residents
Carrying Capacity:1 |  Laws and regulations
Aggregation:1 |  Realistic problems
Composite:1 |  Realistic problems
Cultural Attractions:1 |  Cultural field
Ancient Villages:1 |  Cultural field
Forest Farm Sites:1 |  Cultural field
Traditional Production and Living Facilities:1 |  Improvement of People's Livelihood
Intensive:1 |  Realistic problems
In Principle:1 |  Basic principle
Policies and Regulations:1 |  Laws and regulations
County and Township:1 |  Government
Youth League Organizations:1 | : NGO
Vitality:1 |  Realistic problems
Family Members:1 |  Social
Advantageous Industries:1 |  Industrial transformation and upgrading
Integrated Planning:1 |  Planning and construction
Living Space:1 |  Improvement of Living Environment
Access:1 |  Laws and regulations
Negative List:1 |  Laws and regulations
Business Models:1 |  Economic
Edible Fungi:1 |  Industrial transformation and upgrading
Forest Fruits:1 |  Ecological
Authentic Medicinal Herbs:1 |  Industrial transformation and upgrading
Vigorous Development:1 |  Industrial transformation and upgrading
Added Value:1 |  Economic
Economic Forest Trees:1 |  Economic
Korean Pine Nut Forests:1 |  Industrial transformation and upgrading
Cultivation and Management:1 |  Economic
Forest Products:1 |  Economic
Bio-industry:1 |  Industrial transformation and upgrading
Specialized, Refined, Unique, and Innovative:1
New Industries:1 |  Industrial transformation and upgrading
Relocation:1 |  Ecological Relocation
Income Increase:1 |  Improvement of People's Livelihood
Planting and Breeding Industries:1 |  Industrial transformation and upgrading
Pen Feeding:1 |  Industrial transformation and upgrading
Advocacy:1 |  Realistic problems
Suitable Land:1 |  Tailor measures to local conditions
Ethnic Characteristics:1 |  Tailor measures to local conditions
Accommodation and Catering:1 |  Industrial transformation and upgrading
Small Hydropower:1 |  Improvement of People's Livelihood
Proper Handling:1 |  Ecological Relocation
Animal Husbandry:1 |  Industrial transformation and upgrading
Moving Down from Mountains:1
Benefits:1 |  Improving quality and efficiency
Environmental Impact:1 |  Laws and regulations
Greenhouses:1 |  Infrastructure Improvement
High Yield:1 |  Improving quality and efficiency
Cultivation Techniques:1 |  Industrial transformation and upgrading
Reception Capacity:1 |  Actively cooperate
Road Network:1 |  Infrastructure Improvement
Tokyo Town:1 |  Government
Docking/Connection:1 |  Realistic problems
People's Livelihood:1 |  Improvement of People's Livelihood
Addressing/Solving:1 |  Industrial transformation and upgrading
Zero Waste:1 |  Improving quality and efficiency
Meeting Standards:1 |  Realistic problems
Road Gas (likely referring to road atmosphere/emissions or a specific local term):1
Strictly Prohibited:1 |  Laws and regulations
Demolishing Large to Build Small/Scaled-down Reconstruction:1 |  Laws and regulations
Public:1 |  Infrastructure Improvement
Courtyards:1 |  Improvement of People's Livelihood
Houses:1 |  Improvement of People's Livelihood
Clean:1 |  Improvement of People's Livelihood
Tidy:1 |  Improvement of People's Livelihood
Revitalizing Border Areas:1 |  Improvement of People's Livelihood
Enriching the People:1 |  Improvement of People's Livelihood
Securing Borders:1 | : Political
Fenshuiling Village:1 |  Community residents
Lishugou Village:1 |  Community residents
Shangcaomao Village:1 |  Community residents
Xiachaomao Village:1 | : Community residents
Daduchuan Village:1 |  Community residents
Chaoyang Village:1 |  Community residents
Qianyingtun:1 |  Community residents
Chaoyanggoutun:1 |  Community residents
Miaolingtun:1 |  Community residents
Daduchuan Town:1 |  Government
Shimenzi Village:1 |  Community residents
Liangzichuantun:1 |  Community residents
Evaluation monitoring and Urging:1 |  Realistic problems
Two-level (e | g | , provincial and municipal):1
Organization and Coordination:1 |  Realistic problems
Review:1 |  Realistic problems
Prefecture-level Cities:1 |  Government
Project Public Announcement:1 |  Realistic problems
Socialization:1 |  Social
Bidding:1 |  Realistic problems
Approval:1 |  Realistic problems
Fiscal and Taxation:1 |  Economic
Payment:1 |  Economic
Valuable/Compensable:1 |  Economic
Engineering Projects:1 |  Planning and construction
Publicity Department:1 |  Organizational leadership
Columns/Programs:1 |  Publicity and guidance
High-level/High Standard:1 |  Improving quality and efficiency
Documentary:1 |  Publicity and guidance
TV Channel Programs:1 |  Publicity and guidance
Publications:1 |  Publicity and guidance
High-speed Rail:1 |  Infrastructure Improvement
Innovation:1 |  Industrial transformation and upgrading
Cutting-edge/Frontier:1 |  Industrial transformation and upgrading
Cities and Counties:1 |  Government
Planning and Design:1 |  Planning and construction
Upholding:1 |  Realistic problems
Inclusive:1 |  Realistic problems
Mobilization:1 |  Realistic problems
Attention/Monitoring:1 |  Evaluation monitoring
Screening/Selection:1 |  Diagnosis
Pre-service:1 |  Realistic problems
In-service:1 |  Realistic problems
Performance:1 |  Evaluation monitoring
Selection/Evaluation:1 |  Diagnosis
Demonstration Zone:1 |  Pilot demonstration
Sichuan Province:1 |  Government
Specific:1 |  Pilot demonstration
Within its Administrative Jurisdiction:1 |  Organizational leadership
Office/Agency:1 |  Organizational leadership
Green and Low-carbon:1 |  Showcasing the responsibility of great powers
Harmonious Coexistence with Nature:1 |  Environmental justice
Production and Lifestyle:1 |  Improving quality and efficiency
Mass-based/Public Participation:1 |  The public
Self-governance Organizations:1 |  Government
Concern/Care:1 |  Actively cooperate
Atmosphere:1 |  Realistic problems
Aid/Assistance:1 |  NGO
Outstanding Contributions:1 |  Pilot demonstration
Two Years:1 |  Prediction
Boundary Line:1 |  Laws and regulations
Public Health:1 |  Improvement of People's Livelihood
Orientation/Guidance:1 |  Guidance
Environmental Landscape:1 |  Ecological field
Cultural Landscape:1 |  Cultural field
Statistics:1 |  Evaluation monitoring
Unified Arrangement:1 |  Realistic problems
Damaged/Harmed:1 |  Evaluation monitoring
Non-destructive:1 |  Environmental justice
Geological Survey:1 |  Evaluation monitoring
Exploitative/Developmental:1 |  Industrial transformation and upgrading
Productive:1 |  Industrial transformation and upgrading
Limited:1 |  Laws and regulations
Firefighting:1 |  Infrastructure Improvement
Legitimate Rights and Interests:1 |  Laws and regulations
Flood Control:1 |  Natural disaster prevention and control
Suffering/Incurring:1 |  Natural disaster prevention and control
Tending/Nurturing:1 |  Ecological protection and restoration
Procedures/Formalities:1 |  Realistic problems
Geological Disasters:1 |  Natural disaster prevention and control
Resettlement Work:1 |  Ecological Relocation
Necessary Measures:1 |  Pilot demonstration
Reduction/Mitigation:1 |  Laws and regulations
Adverse/Unfavorable:1 |  Laws and regulations
Loss/Damage:1 |  Laws and regulations
Adopting Effective:1 |  Improving quality and efficiency
Discharge/Emissions:1 |  Showcasing the responsibility of great powers
Wastewater:1 |  Laws and regulations
Waste Gas:1 |  Showcasing the responsibility of great powers
Dumping:1 |  Laws and regulations
Hindering/Obstructing:1 |  Laws and regulations
Carried Out Simultaneously/Synchronized:1 |  Environmental justice
Environmental Quality:1 |  Improving quality and efficiency
Taking Corresponding:1 |  Improving quality and efficiency
Genetic Information:1 |  Ecological protection and restoration
Genetics/Heredity:1 |  Ecological protection and restoration
Re-wilding:1 |  Tailor measures to local conditions
Domestication:1 |  Tailor measures to local conditions
Infection/Transmission:1 |  Natural disaster prevention and control
Human Resources:1 |  Personnel training
Social Security:1 |  Institutional guaranteess
Adjustment Mechanism:1 |  Institutional guaranteess
Insurance Institutions:1 | : Industrial transformation and upgrading
Insurance Business:1 | : Industrial transformation and upgrading
Scientific Demonstration/Verification:1 |  Diagnosis
Product Certification:1 |  Diagnosis
Agricultural Products:1 |  Industrial transformation and upgrading
Green and Ecological:1 |  Improving quality and efficiency
Transfer:1 |  Ecological Relocation
Monopoly:1 |  Laws and regulations
Collective Economy:1 |  Improvement of people's livelihood and well-being
Remuneration:1 |  Realistic problems
Cultural Exchange:1 |  Cultural field
Cultural and Creative Industries:1 |  Economical field
Code of Conduct:1 |  Realistic problems
In Accordance with Regulations:1 |  Laws and regulations
Danger/Hazard:1 |  Natural disaster prevention and control
Personnel Training:1 |  Personnel training
Promotion and Application:1 |  Tailor measures to local conditions
Post-tenure/After Leaving Office:1 |  Realistic problems
During Tenure:1 |  Realistic problems
Investigation and Punishment:1 |  Realistic problems
Acceptance and Handling (of cases/complaints):1 |  Realistic problems
Handling According to Law:1 |  Laws and regulations
Punishment:1 |  Laws and regulations
Illegal and Criminal Activities:1 |  Laws and regulations
Consultation/Negotiation:1 |  Realistic problems
Reach (an agreement):1 |  Realistic problems
Federation/Association:1 |  Realistic problems
Research Topics:1 |  Research institutes
Research Achievements:1 |  Research institutes
